# Supplementary material for: Lithium tetra­chlorido­aluminate, LiAlCl4: a new polymorph (oP12, Pmn21) with Li+ in tetra­hedral inter­stices
Source: Acta Crystallogr E Crystallogr Commun. 2017 Sep 8;73(Pt 10):1426–9. doi: 10.1107/S205698901701235X (PMC5730288; doi:10.1107/S205698901701235X)
Supplement: Supplementary file 1 [file e-73-01426-sup1.cif]

##############################################################################
#                                                                            #
# This CIF contains the data in a paper accepted for publication in          #
# Acta Crystallographica Section E. It conforms to the requirements of       #
# Notes for Authors for Acta Crystallographica Section E, and has been       #
# peer reviewed under the auspices of the IUCr Commission on Journals.       #
#                                                                            #
# Full details of the Crystallographic Information File format               #
# are given in the paper "The Crystallographic Information File (CIF):       #
# a New Standard Archive File for Crystallography" by S. R. Hall, F. H.      #
# Allen and I. D. Brown [Acta Cryst. (1991), A47, 655-685].                  #
#                                                                            #
# The current version of the core CIF dictionary is obtainable from          #
# ftp://ftp.iucr.org/pub/cif_core.dic.                                       #
#                                                                            #
# Software is freely available for graphical display of the structure(s)     #
# in this CIF. For information consult the CIF software page                 #
# http://www.iucr.org/resources/cif/software.                                #
#                                                                            #
# This file may be used for bona fide research purposes within the           #
# scientific community so long as proper attribution is given to the journal # 
# article from which it was obtained.                                        #
#                                                                            #
##############################################################################
data_I
_audit_creation_method     'SHELXL-2014/7'
_journal_date_recd_electronic     2017-07-27
_journal_date_accepted     2017-08-25
_journal_name_full     'Acta Crystallographica, Section E'
_journal_year     2017
_journal_volume     73
_journal_issue     10
_journal_page_first     1426
_journal_page_last     1429
_journal_paper_category     GI
_journal_paper_doi     10.1107/S205698901701235X
_journal_coeditor_code     WM5410
_publ_contact_author_name     'Walter Frank'
_publ_contact_author_address
;
Institut f\"ur Anorganische Chemie und Strukturchemie
Lehrstuhl II: Material- und Strukturforschung
Heinrich-Heine-Universit\"at D\"usseldorf
Universit\"atsstrasse 1
D-40225 D\"usseldorf
Germany
;
_publ_contact_author_email     'wfrank@hhu.de'
_publ_contact_author_fax     '+492118114146'
_publ_contact_author_phone     '+492118113136'
_publ_section_title
;
Lithium tetrachloridoaluminate, LiAlCl~4~: a new polymorph (<i>oP</i>12,
<i>Pmn</i>2~1~) with Li^+^ in tetrahedral interstices
;
loop_
    _publ_author_name
    _publ_author_address
    'Pr\"omper, Stephan W.'
;
Institut f\"ur Anorganische Chemie und Strukturchemie
Lehrstuhl II: Material- und Strukturforschung
Heinrich-Heine-Universit\"at D\"usseldorf
Universit\"atsstrasse 1
D-40225 D\"usseldorf
Germany
;
    'Frank, Walter'
;
Institut f\"ur Anorganische Chemie und Strukturchemie
Lehrstuhl II: Material- und Strukturforschung
Heinrich-Heine-Universit\"at D\"usseldorf
Universit\"atsstrasse 1
D-40225 D\"usseldorf
Germany
;
_publ_section_synopsis
;
The new polymorph of lithium tetrachloridoaluminate, LiAlCl~4~, adopts a defect
wurtz-stannite-type of structure and is metastable.
;
_database_code_depnum_ccdc_archive     'CCDC 1570829'
_chemical_name_systematic
;
Lithium tetrachloridoaluminate
;
_chemical_name_common     ?
_chemical_formula_moiety     'Li Al Cl4'
_chemical_formula_sum     'Al Cl4 Li'
_chemical_formula_iupac     'Li Al Cl4'
_chemical_formula_weight     175.72
_chemical_melting_point     ?
_shelx_space_group_comment
;
The symmetry employed for this shelxl refinement is uniquely defined
by the following loop, which should always be used as a source of
symmetry information in preference to the above space-group names.
They are only intended as comments.
;
_space_group_crystal_system     orthorhombic
_space_group_name_H-M_alt     'P m n 21'
_space_group_name_Hall     'P 2ac -2'
loop_
    _space_group_symop_operation_xyz
    'x, y, z'
    '-x+1/2, -y, z+1/2'
    'x+1/2, -y, z+1/2'
    '-x, y, z'
_cell_length_a     7.8273(10)
_cell_length_b     6.4466(10)
_cell_length_c     6.1304(8)
_cell_angle_alpha     90
_cell_angle_beta     90
_cell_angle_gamma     90
_cell_volume     309.34(7)
_cell_formula_units_Z     2
_cell_measurement_reflns_used     6814
_cell_measurement_theta_min     3.00
_cell_measurement_theta_max     29.65
_cell_measurement_temperature     173(2)
_exptl_crystal_description     needle-shaped
_exptl_crystal_colour     colorless
_exptl_crystal_size_max     0.650
_exptl_crystal_size_mid     0.100
_exptl_crystal_size_min     0.030
_exptl_crystal_density_diffrn     1.887
_exptl_crystal_density_meas     ?
_exptl_crystal_density_method     ?
_exptl_crystal_F_000     168
_exptl_absorpt_coefficient_mu     1.903
_exptl_absorpt_correction_type     multi-scan
_exptl_absorpt_process_details
;
(X-AREA; Stoe & Cie, 2009)
;
_shelx_estimated_absorpt_T_min     0.371
_shelx_estimated_absorpt_T_max     0.945
_exptl_absorpt_correction_T_min     0.431
_exptl_absorpt_correction_T_max     0.583
_diffrn_ambient_temperature     173(2)
_diffrn_radiation_type     MoK\a
_diffrn_radiation_wavelength     0.71073
_diffrn_measurement_device_type     'Stoe IPDS 2T'
_diffrn_measurement_method     \f-scans
_diffrn_detector_area_resol_mean     ?
_diffrn_reflns_number     3388
_diffrn_reflns_av_R_equivalents     0.0919
_diffrn_reflns_theta_min     3.160
_diffrn_reflns_theta_max     29.121
_diffrn_reflns_theta_full     25.242
_diffrn_measured_fraction_theta_max     0.988
_diffrn_measured_fraction_theta_full     0.982
_diffrn_reflns_limit_h_min     -10
_diffrn_reflns_limit_h_max     10
_diffrn_reflns_limit_k_min     -8
_diffrn_reflns_limit_k_max     8
_diffrn_reflns_limit_l_min     -8
_diffrn_reflns_limit_l_max     8
_refine_special_details     ?
_reflns_number_total     880
_reflns_number_gt     870
_reflns_threshold_expression     'I > 2\s(I)'
_refine_ls_structure_factor_coef     Fsqd
_refine_ls_matrix_type     full
_refine_ls_R_factor_all     0.0309
_refine_ls_R_factor_gt     0.0282
_refine_ls_wR_factor_gt     0.0740
_refine_ls_wR_factor_ref     0.0745
_refine_ls_goodness_of_fit_ref     1.207
_refine_ls_restrained_S_all     1.206
_refine_ls_number_reflns     880
_refine_ls_number_parameters     37
_refine_ls_number_restraints     1
_refine_ls_hydrogen_treatment     undef
_refine_ls_weighting_scheme     calc
_refine_ls_weighting_details
              'w=1/[\s^2^(Fo^2^)+(0.0220P)^2^+0.1660P] where P=(Fo^2^+2Fc^2^)/3'
_atom_sites_solution_hydrogens     .
_atom_sites_solution_primary     ?
_atom_sites_solution_secondary     ?
_refine_ls_shift/su_max     0.000
_refine_ls_shift/su_mean     0.000
_refine_diff_density_max     0.481
_refine_diff_density_min     -0.461
_refine_ls_extinction_method     none
_refine_ls_extinction_coef     .
_refine_ls_abs_structure_details
;
Flack <i>x</i> determined using 386 quotients [(I+)-(I-)]/[(I+)+(I-)]
(Parsons <i>et al.</i>, 2013)
;
_refine_ls_abs_structure_Flack     0.1(2)
loop_
    _atom_type_symbol
    _atom_type_description
    _atom_type_scat_dispersion_real
    _atom_type_scat_dispersion_imag
    _atom_type_scat_source
    'Li' 'Li' -0.0003 0.0001
                         'International Tables Vol C Tables 4.2.6.8 and 6.1.1.4'
    'Al' 'Al' 0.0645 0.0514
                         'International Tables Vol C Tables 4.2.6.8 and 6.1.1.4'
    'Cl' 'Cl' 0.1484 0.1585
                         'International Tables Vol C Tables 4.2.6.8 and 6.1.1.4'
_computing_data_collection
;
X-AREA (Stoe & Cie, 2009)
;
_computing_cell_refinement
;
X-AREA (Stoe & Cie, 2009)
;
_computing_data_reduction
;
X-AREA (Stoe & Cie, 2009)
;
_computing_structure_solution
;
SHELXT (Sheldrick, 2015<i>a</i>)
;
_computing_structure_refinement
;
SHELXL2014 (Sheldrick, 2015<i>b</i>)
;
_computing_molecular_graphics
;
DIAMOND (Brandenburg, 2016)
;
_computing_publication_material
;
publCIF (Westrip, 2010)
;
loop_
    _atom_site_type_symbol
    _atom_site_label
    _atom_site_fract_x
    _atom_site_fract_y
    _atom_site_fract_z
    _atom_site_U_iso_or_equiv
    _atom_site_adp_type
    _atom_site_calc_flag
    _atom_site_occupancy
    _atom_site_disorder_assembly
    _atom_site_disorder_group
    Li Li1 0.246(2) 0.1671(19) 0.493(3) 0.035(3) Uani d 0.5 . .
    Cl Cl1 0.0000 0.31452(19) 0.34835(19) 0.0305(3) Uani d 1 . .
    Cl Cl2 0.22483(12) 0.18042(11) 0.88033(12) 0.0317(2) Uani d 1 . .
    Cl Cl3 0.5000 0.35454(16) 0.3896(3) 0.0295(3) Uani d 1 . .
    Al Al1 0.0000 0.3312(2) -0.0004(3) 0.0229(3) Uani d 1 . .
loop_
    _atom_site_aniso_label
    _atom_site_aniso_U_11
    _atom_site_aniso_U_22
    _atom_site_aniso_U_33
    _atom_site_aniso_U_12
    _atom_site_aniso_U_13
    _atom_site_aniso_U_23
    Li1 0.043(8) 0.033(6) 0.029(8) 0.001(6) 0.002(6) 0.000(4)
    Cl1 0.0300(5) 0.0405(6) 0.0208(7) 0.000 0.000 0.0010(4)
    Cl2 0.0313(4) 0.0314(4) 0.0324(5) 0.0078(3) 0.0067(5) 0.0017(5)
    Cl3 0.0300(5) 0.0226(4) 0.0360(6) 0.000 0.000 -0.0055(6)
    Al1 0.0244(8) 0.0212(6) 0.0233(8) 0.000 0.000 0.0008(5)
_geom_special_details
;
 All esds (except the esd in the dihedral angle between two l.s. planes)
 are estimated using the full covariance matrix.  The cell esds are taken
 into account individually in the estimation of esds in distances, angles
 and torsion angles; correlations between esds in cell parameters are only
 used when they are defined by crystal symmetry.  An approximate (isotropic)
 treatment of cell esds is used for estimating esds involving l.s. planes.
;
loop_
    _geom_bond_atom_site_label_1
    _geom_bond_atom_site_label_2
    _geom_bond_site_symmetry_2
    _geom_bond_distance
    _geom_bond_publ_flag
    Li1 Cl1 . 2.322(17) ?
    Li1 Cl2 2_554 2.356(14) ?
    Li1 Cl2 . 2.38(2) ?
    Li1 Cl3 . 2.413(17) ?
    Cl1 Al1 . 2.1404(19) ?
    Cl1 Li1 4 2.322(17) ?
    Cl2 Al1 1_556 2.1392(11) ?
    Cl2 Li1 2 2.356(14) ?
    Cl3 Al1 2_565 2.1354(18) ?
    Cl3 Li1 4_655 2.413(17) ?
    Al1 Cl3 2_564 2.1354(18) ?
    Al1 Cl2 4_554 2.1392(11) ?
    Al1 Cl2 1_554 2.1392(11) ?
loop_
    _geom_angle_atom_site_label_1
    _geom_angle_atom_site_label_2
    _geom_angle_atom_site_label_3
    _geom_angle_site_symmetry_1
    _geom_angle_site_symmetry_3
    _geom_angle
    _geom_angle_publ_flag
    Cl1 Li1 Cl2 . 2_554 111.0(7) ?
    Cl1 Li1 Cl2 . . 108.0(7) ?
    Cl2 Li1 Cl2 2_554 . 109.5(6) ?
    Cl1 Li1 Cl3 . . 112.2(6) ?
    Cl2 Li1 Cl3 2_554 . 108.6(7) ?
    Cl2 Li1 Cl3 . . 107.5(7) ?
    Al1 Cl1 Li1 . 4 113.7(5) ?
    Al1 Cl1 Li1 . . 113.7(5) ?
    Li1 Cl1 Li1 4 . 111.9(9) ?
    Al1 Cl2 Li1 1_556 2 114.3(4) ?
    Al1 Cl2 Li1 1_556 . 114.4(4) ?
    Li1 Cl2 Li1 2 . 104.6(5) ?
    Al1 Cl3 Li1 2_565 4_655 113.1(4) ?
    Al1 Cl3 Li1 2_565 . 113.1(4) ?
    Li1 Cl3 Li1 4_655 . 111.1(7) ?
    Cl3 Al1 Cl2 2_564 4_554 108.85(6) ?
    Cl3 Al1 Cl2 2_564 1_554 108.85(6) ?
    Cl2 Al1 Cl2 4_554 1_554 110.70(8) ?
    Cl3 Al1 Cl1 2_564 . 111.28(9) ?
    Cl2 Al1 Cl1 4_554 . 108.58(6) ?
    Cl2 Al1 Cl1 1_554 . 108.58(6) ?
_shelx_hkl_file
;
   2   1   0  522.66    1.36
  -8   3  -1    6.08    0.31
  -6  -1  -5  211.19    0.70
  -3   2   5   68.86    0.71
  -2  -1   8   25.59    0.42
  -1  -4  -4   63.99    0.69
   0  -2   7   70.11    0.47
   2  -4   5    6.83    0.30
 -10   3  -1    0.56    0.24
  -9   1  -4   16.49    0.31
  -9   3  -1   24.79    0.29
  -8   1  -4    1.98    0.27
  -7   3  -1  218.52    0.71
  -5   2  -2  127.59    0.53
  -4  -2  -5  363.49    0.92
  -3  -1  -4  226.89    0.71
  -2  -2  -4   73.73    0.57
  -2   0   7    1.89    0.28
  -1  -7  -4    7.94    0.83
  -1  -1   7    8.39    0.34
  -1   0   6   -0.05    0.35
   0  -1   6   13.91    0.29
   1  -4  -2   11.29    0.79
   1  -3   6   10.69    0.35
   1  -1   4   86.94    0.49
   2  -8   1    1.05    0.30
   2  -8   3    6.92    0.28
   2  -7   0   34.21    0.44
   2  -6   5   28.49    0.36
   2  -5   5  173.62    0.62
   2  -3   4  280.19    0.70
  -9   2  -3   15.55    0.33
  -8   2  -3  120.53    0.54
  -7   1  -4  148.97    0.57
  -6  -3  -6   48.05    0.51
  -5  -4  -6   46.35    0.50
  -5  -1  -5   17.18    0.37
  -5   3   0   63.22    0.54
  -4   1  -3   99.96    0.55
  -4   3   2   26.40    0.60
  -3  -3  -5   16.71    0.36
  -1   1   4   88.42    0.69
   0  -3   7   12.14    0.32
   1  -2   5   23.25    0.39
   2  -8   2   23.96    0.37
   2  -7   4    4.62    0.29
   2  -4   0   93.60    0.68
   2  -3   1   23.00    0.49
  -8   0  -5    0.81    0.26
  -7  -2  -6   30.96    0.40
  -7   0  -5   88.94    0.49
  -7   2  -3  105.01    0.45
  -6   3  -1    6.83    0.37
  -4   0  -4  307.28    0.75
   0   0   4  741.34    1.36
   1  -6   6    6.03    0.28
   1  -4   6   78.69    0.47
   1  -1   3   70.41    0.60
   2  -6   0   15.14    0.39
   2  -6   4   26.84    0.37
   2  -4   4    5.30    0.24
   2  -3   3   16.56    0.31
  -9   3  -2   16.69    0.32
  -6   1  -4   19.66    0.28
  -6   2  -3   80.44    0.48
  -5  -3  -6    7.72    0.31
  -4   1   7   16.61    0.41
  -4   3   1   29.16    0.52
  -2  -2   8    7.58    0.33
  -1   1   0  546.22    2.15
   0  -7  -3   18.31    0.80
   0  -4   7   43.28    0.43
   1  -8  -1   11.38    0.41
   1  -6  -2   55.16    0.78
   1  -5   6   32.76    0.32
   1  -1   1   93.58    0.76
   2  -7   1   94.49    0.58
   2  -7   2   18.77    0.33
   2  -7   3  146.13    0.59
   2  -5   0  479.84    1.21
   2  -5   4   50.44    0.35
   2  -3   2 1341.59    1.61
  -9   4   2   20.50    0.41
  -8   3  -2   33.41    0.32
  -8   4   2   12.81    0.41
  -6  -2  -6   18.48    0.35
  -6   0  -5   -0.05    0.31
  -4  -5  -6   30.00    0.49
  -4   2  -2  371.70    0.86
  -3   2  -1   88.99    0.57
  -2  -5  -5  186.50    1.03
  -2   2   1   49.61    0.86
  -1  -3  -4   30.41    0.56
  -1  -2   7    7.94    0.31
   0  -3  -3   44.03    0.73
   0  -2   6  116.90    0.56
   1  -3   5   39.31    0.39
   1  -1   2   53.59    0.65
   2  -6   3   51.93    0.43
   2  -4   3   54.36    0.44
  -9   4   1   21.86    0.36
  -8   4   1   45.15    0.46
  -7   3  -2    5.52    0.25
  -5   1  -4   43.94    0.43
  -5   3  -1   87.33    0.57
  -4  -4  -6   12.44    0.35
  -4  -1  -5    9.43    0.27
  -4   3   3   23.30    1.10
  -3  -2  -5   60.59    0.49
  -2  -6  -5   29.62    0.60
  -2  -4  -5    5.07    0.42
  -2   0  -3    0.40    0.30
   0  -1   5    3.93    0.35
   1  -7   5    4.78    0.22
   1  -2   4  173.61    0.66
   2  -6   1   60.26    0.50
   2  -6   2   15.88    0.36
   2  -5   3  323.31    0.76
   2  -4   1  104.78    0.60
   2  -4   2   46.06    0.46
  -9   2  -4   57.36    0.44
  -9   4   0    8.11    0.31
  -8   2  -4    8.61    0.29
  -8   4   3   83.18    0.78
  -7  -1  -6   67.11    0.47
  -7   4   1   16.92    0.41
  -7   4   2  106.69    0.73
  -5  -2  -6   92.08    0.56
  -5   0  -5   43.09    0.43
  -5   2  -3   43.00    0.42
  -4   3   0   97.54    0.64
  -3   0   7   17.77    0.39
  -3   1  -3   61.03    0.51
  -3   1   6  154.96    0.77
  -2  -1   7   76.77    0.53
  -2   1  -2  739.31    1.42
  -2   1   5  756.83    1.54
  -1  -1  -3   67.50    0.61
  -1   0  -2   -0.15    0.37
   0   0   3    1.71    0.47
   1  -6   5    3.26    0.30
   1  -5  -2   21.57    0.66
   1  -5   5   41.24    0.37
   1  -4   5    8.23    0.33
   2  -5   1  192.65    0.68
   2  -5   2  239.98    0.73
  -8   1  -5   16.23    0.28
  -8   4   0   22.87    0.37
  -7   1  -5    8.86    0.29
  -7   2  -4   14.79    0.34
  -6  -1  -6   18.56    0.36
  -6   3  -2  350.89    0.79
  -5   2   6   98.60    0.87
  -4  -3  -6   46.61    0.47
  -3   0  -4    0.51    0.28
  -2  -1  -4  106.05    0.55
  -1  -3   7   13.69    0.32
  -1  -1   6  134.85    0.56
  -1   0   5   27.92    0.43
   0  -3   6   60.75    0.39
   1  -8   3   20.10    0.36
  -9   3  -3   66.65    0.41
  -9   4  -1   22.45    0.34
  -8   3  -3    7.67    0.31
  -7   4   0  226.17    0.79
  -5   1   7    2.18    0.32
  -2  -3  -5    9.17    0.39
  -2   0   6   -1.00    0.23
  -1  -4   7   10.05    0.33
  -1   1   3   68.03    0.69
   0  -6   6   50.35    0.40
   0  -5   6   49.52    0.41
   0  -4   6   25.73    0.36
   1  -8   0    3.35    0.29
   1  -8   2   13.25    0.31
   1  -7   4    5.57    0.23
   1  -3   4   26.84    0.41
  -8   4  -1   43.67    0.42
  -7   0  -6    0.71    0.27
  -7   3  -3   85.73    0.49
  -6   1  -5  205.89    0.66
  -6   2  -4   18.84    0.35
  -4   1  -4    3.51    0.26
   0  -2   5  645.51    1.08
   1  -8   1    9.31    0.33
   1  -7  -1   61.63    0.57
   1  -6   4   22.35    0.35
   1  -2   3   94.04    0.51
  -7   4   3    5.26    0.43
  -6   4   1   17.27    0.41
  -5  -1  -6   94.63    0.54
  -5   3  -2   48.67    0.38
  -4  -2  -6   60.25    0.48
  -4   0  -5    2.64    0.32
  -4   2  -3  858.37    1.24
  -4   3  -1   32.69    0.46
  -3  -5  -6   38.39    0.60
  -3  -1  -5    7.46    0.28
  -3   2  -2   42.89    0.49
  -2  -2   7   10.45    0.32
  -2   2   0    1.21    0.51
   0  -7   5    3.93    0.29
   0  -1   4   10.81    0.42
   1  -7   3   20.34    0.36
   1  -5   4   54.75    0.42
   1  -4   4   48.87    0.36
  -9   4  -2   19.69    0.32
  -7   4  -1   14.58    0.34
  -6   0  -6   49.09    0.44
  -6   3  -3    7.73    0.35
  -6   4   0   65.38    0.51
  -6   4   2   37.20    0.56
  -4   0   7    0.57    0.33
  -3  -4  -6   68.55    0.64
  -3  -1   7   18.49    0.35
  -1  -2  -4  171.15    0.82
  -1  -2   6  106.53    0.49
   0  -8  -2   37.58    0.65
  -8   2  -5   47.71    0.38
  -8   4  -2   13.11    0.34
  -5   1  -5   17.38    0.34
  -5   2  -4  210.98    0.64
  -4   2   5  351.68    1.37
  -3  -3  -6    3.64    0.31
  -3   2   4   43.49    0.69
  -2  -3   7    2.27    0.28
  -2  -2  -5    8.30    0.37
   0  -6   5    7.55    0.30
   0  -3   5   21.99    0.29
   0  -1  -2   18.66    0.71
   1  -7   0   75.21    0.55
   1  -7   2   21.25    0.33
   1  -6   3   43.19    0.41
   1  -3   3  221.26    0.71
   1  -2   2   58.77    0.50
  -8   3  -4    7.49    0.24
  -7   2  -5   40.62    0.38
  -6   4  -1   20.91    0.39
  -4  -1  -6   11.70    0.34
  -2  -4   7   21.52    0.34
  -2  -1   6   74.60    0.49
  -1  -6   6    6.33    0.23
  -1  -3   6    8.97    0.26
  -1  -1   5    8.46    0.39
   0  -5   5   10.48    0.25
   0  -4   5  400.31    0.83
   1  -7   1   59.08    0.46
   1  -6  -1   78.65    0.64
   1  -5   3  114.98    0.52
   1  -4   3   38.34    0.42
   1  -2   0    6.17    0.54
  -7   1  -6   69.59    0.49
  -7   3  -4    2.01    0.31
  -7   4  -2  101.29    0.50
  -6   2   6   18.47    0.54
  -5   0  -6   -0.25    0.30
  -5   3  -3  247.97    0.71
  -4   1   6   10.86    0.37
  -4   3  -2   22.34    0.41
  -3   1  -4  225.04    0.71
  -2   0  -4  105.81    0.58
  -2   1  -3 2121.04    2.14
  -2   2  -1   53.81    0.66
  -1  -5   6   30.95    0.31
  -1  -4   6   71.65    0.41
  -1   0   4    0.96    0.35
  -1   1  -1   82.13    0.73
   0  -8   3   40.51    0.42
   0  -7   4    9.63    0.24
   1  -6   2   49.58    0.43
   1  -2   1   45.25    0.51
  -6   2  -5   19.16    0.33
  -5  -2  -7   10.15    0.36
  -4   1  -5   10.79    0.35
  -3  -2  -6   95.14    0.57
  -3  -2   7    7.51    0.30
  -3   0  -5  114.91    0.56
  -3   0   6    1.93    0.32
  -1  -7   5    5.09    0.28
   0  -2   4  154.01    0.57
   0   0   1    1.56    0.53
   1  -3   2   71.56    0.55
  -8   4  -3   76.15    0.43
  -6   1  -6   19.24    0.30
  -6   3  -4   63.98    0.45
  -6   4  -2   36.30    0.40
  -5   0   7   59.99    0.57
  -5   4   0    3.99    0.36
  -5   4   1  125.22    0.76
  -4  -1   7   11.27    0.34
  -4   2  -4   80.41    0.42
  -3  -3   7   39.20    0.40
  -3   1   5    8.57    0.42
  -3   2  -3  182.88    0.61
  -3   3   0   48.06    0.56
  -2   0   5    0.56    0.26
  -2   1   4  104.66    0.70
  -1   0  -3  343.95    1.05
   0  -8  -1   21.11    0.44
   0  -8   2   35.18    0.40
   0  -6   4   67.88    0.43
   0  -1   3  101.32    0.58
   1  -6   0   72.79    0.55
   1  -6   1   72.94    0.50
   1  -5   2   21.33    0.41
   1  -4   2   14.18    0.37
   1  -3  -1  123.90    1.03
  -7   4  -3    4.73    0.32
  -5   3   4   25.21    0.90
  -5   4  -1  118.39    0.59
  -4  -3  -7    8.15    0.32
  -4   0  -6  228.30    0.72
  -3  -4   7    2.90    0.30
  -3   3   1  363.51    1.40
  -2  -2   6   46.46    0.41
  -2  -1  -5  630.42    1.16
  -1  -7  -4    6.36    0.74
  -1  -6   5    2.84    0.30
  -1  -2   5   17.31    0.38
  -1  -1  -4   96.89    0.63
  -1   1   2   62.46    0.94
   0  -8   1   19.68    0.34
   0  -7   3   19.21    0.35
   0  -5   4   85.56    0.46
   0  -3   4   82.07    0.50
   1  -5  -1   50.70    0.56
  -7   2  -6   31.54    0.39
  -5  -1  -7    1.85    0.28
  -5   1  -6   98.08    0.54
  -5   2  -5    8.47    0.25
  -3  -1  -6  147.14    0.64
  -3   3  -1  367.28    1.00
  -2  -5   6   42.73    0.39
  -2  -3   6  211.84    0.67
  -1  -4  -5    8.98    0.45
   0  -8   0   78.14    0.57
   0  -4   4   26.02    0.30
   1  -5   1   56.64    0.49
   1  -4  -1  161.18    0.97
   1  -3   1  129.95    0.71
  -8   4  -4    1.45    0.26
  -8   5  -1   14.60    0.32
  -8   5   0    3.23    0.30
  -8   5   1   16.54    0.40
  -7   3  -5   21.43    0.29
  -6   4  -3   38.05    0.38
  -5   3  -4   22.77    0.37
  -4  -2  -7   30.42    0.43
  -4  -2   7   32.73    0.41
  -4   3  -3   25.06    0.33
  -2  -4  -6    4.98    0.41
  -2  -4   6    3.44    0.29
  -2   2  -2   19.92    0.53
  -1  -7   4    4.71    0.27
  -1  -5   5   37.21    0.32
  -1  -4   5    9.08    0.33
  -1  -3  -5   42.86    0.56
  -1  -3   5   46.44    0.39
   1  -5   0    5.89    0.37
   1  -4   1  157.36    0.68
   1  -3   0  116.27    0.79
  -7   2   6   27.41    0.63
  -7   3   5   18.74    0.68
  -6   2  -6   19.55    0.34
  -6   4   3   35.73    0.80
  -5   1   6   96.64    0.67
  -5   4  -2   40.14    0.41
  -4  -3   7    6.57    0.28
  -3  -1   6  134.52    0.61
  -3   1  -5    6.61    0.35
  -2  -3  -6  245.79    0.90
  -1  -8  -3   19.23    0.57
  -1  -8   3   18.36    0.29
  -1  -5  -5   41.17    0.71
  -1   1  -2   50.17    0.53
   0  -7  -2   32.36    0.54
   0  -7   2   30.41    0.36
   0  -6  -3   15.55    0.64
   0  -6   3   15.80    0.27
   1  -4   0   79.93    0.62
  -8   5  -2   -0.08    0.29
  -7   4  -4   29.49    0.35
  -7   5  -1   16.99    0.33
  -7   5   0   23.66    0.39
  -6   3  -5    2.84    0.22
  -5  -1   7    2.54    0.28
  -5   0  -7   56.93    0.49
  -5   4   2   41.66    0.63
  -4  -1  -7   19.33    0.35
  -4   0   6  214.15    0.81
  -4   2  -5  355.42    0.80
  -3   2  -4   47.56    0.46
  -3   3  -2   30.68    0.46
  -2  -5  -6   42.46    0.63
  -2  -1   5  681.36    1.17
  -2   1  -4  106.41    0.57
  -1  -1   4   72.62    0.46
   0  -5   3   26.26    0.35
  -7   5   1   14.93    0.43
  -4   1  -6   12.09    0.36
  -3  -2   6   84.92    0.49
  -3   0  -6    0.25    0.32
  -2  -6   5   27.10    0.35
  -2  -2  -6   54.52    0.48
  -2   0  -5   -0.03    0.28
  -1  -6   4   21.37    0.33
  -1  -2  -5   21.27    0.42
   0  -7   1   65.33    0.47
   0  -3   3   38.02    0.42
   0  -1   2   18.22    0.55
  -8   5   2    1.15    0.32
  -7   5  -2   51.16    0.43
  -6   4  -4    9.14    0.33
  -5  -2   7   10.42    0.35
  -5   2  -6   93.06    0.53
  -5   2   5    6.23    0.42
  -5   4  -3   37.57    0.39
  -4   3  -4   34.32    0.39
  -4   4  -1  363.65    0.96
  -4   4   0  169.53    0.76
  -3  -5   6   35.94    0.34
  -3  -4  -7    2.67    0.31
  -3  -3  -7   32.93    0.49
  -2   2  -3   83.90    0.58
  -1  -8   2   12.27    0.27
  -1  -7   3   17.46    0.34
  -1   0   3  240.20    0.89
   0  -7  -1   55.67    0.51
   0  -7   0   41.17    0.45
   0  -6   2  357.75    0.82
   0  -4   3  918.51    1.18
   0   0  -1    2.90    0.71
  -5   3  -5   79.47    0.41
  -3  -4   6   72.85    0.41
  -3  -3   6    4.79    0.24
  -3  -2  -7    7.38    0.32
  -3   3  -3  145.55    0.60
  -2  -5   5  159.93    0.58
  -2  -2   5    9.57    0.35
  -1  -5   4   50.00    0.38
  -1  -2   4  173.02    0.64
  -1   0  -4    0.11    0.28
   0  -1  -3  117.54    0.77
  -7   4  -5    0.63    0.26
  -7   5  -3   11.26    0.34
  -6   5  -1   47.48    0.42
  -6   5   0  140.81    0.68
  -5   1  -7    0.78    0.21
  -4  -1   6   12.32    0.33
  -4   0  -7    1.41    0.23
  -4   4  -2   88.59    0.55
  -3   0   5   12.95    0.33
  -2  -8   3    5.42    0.29
  -2  -7   4    2.72    0.21
  -2  -4   5    4.65    0.31
  -2  -3   5    8.13    0.33
  -2  -1  -6   78.69    0.54
  -1  -8   1   10.15    0.32
  -1  -4   4   57.03    0.41
  -1  -3   4   26.35    0.40
  -1   1  -3   67.97    0.60
   0  -3  -4   88.04    0.85
  -6   1   6   17.39    0.41
  -6   3  -6   54.67    0.40
  -6   5  -2   69.41    0.46
  -5   4  -4  102.05    0.51
  -4   1   5   10.94    0.37
  -4   4   1  363.78    1.25
  -3  -1  -7   15.99    0.35
  -3   2  -5   59.65    0.45
  -2   0   4    1.83    0.31
  -1  -8  -2   14.82    0.42
  -1  -6   3   38.16    0.38
  -1  -1  -5    7.02    0.36
   0  -6   1   14.61    0.36
   0  -5   2   46.51    0.36
   0  -4  -4   28.41    0.79
  -6   4  -5    6.78    0.31
  -5   0   6    0.84    0.32
  -4  -5   6   24.69    0.31
  -4  -2   6   53.88    0.43
  -4   2  -6   64.71    0.44
  -4   3  -5   17.09    0.32
  -4   4  -3  546.18    0.99
  -3  -6   5   17.35    0.27
  -3   1  -6  141.19    0.54
  -2  -6   4   19.99    0.33
  -2   1  -5  727.65    1.14
  -1  -8  -1    9.43    0.35
  -1  -8   0    3.17    0.28
  -1  -7   2   25.08    0.36
   0  -2   2  932.64    1.50
  -7   5  -4   53.26    0.46
  -7   5   2   53.93    0.65
  -6   5  -3  104.29    0.52
  -6   5   1   45.97    0.51
  -5   3  -6    7.45    0.30
  -4  -4   6    9.74    0.25
  -4  -3   6   41.07    0.41
  -4   1  -7   18.02    0.36
  -3   3  -4   11.94    0.38
  -2  -8   2   22.54    0.35
  -2   2  -4   65.92    0.42
   0  -6   0  703.76    1.30
   0  -4   2  153.34    0.56
   0  -3   2   27.84    0.46
   0  -2  -4  174.59    0.88
  -5   2  -7   12.07    0.32
  -5   5  -1   97.42    0.56
  -3  -7   4   16.06    0.32
  -3  -5   5    5.29    0.27
  -3  -1   5    7.40    0.37
  -3   0  -7   18.71    0.37
  -2  -7   3  153.21    0.58
  -2   0  -6   94.22    0.48
  -2   3  -1   23.10    0.50
  -1  -5   3  109.25    0.50
  -1  -1   3   66.22    0.55
   0  -6  -2  363.64    1.26
  -7   1   6   58.93    0.64
  -6   5  -4   12.32    0.34
  -5  -1   6   86.72    0.54
  -5   4  -5   14.24    0.31
  -5   5  -2    7.91    0.33
  -4   2   4   77.40    0.74
  -4   4  -4   14.38    0.35
  -3  -4   5    0.42    0.27
  -3   1   4  212.09    0.88
  -2  -5   4   53.57    0.39
  -1  -7   1   59.26    0.45
  -1   0  -5   36.35    0.47
  -1   1  -4   93.64    0.57
   0  -6  -1   14.64    0.38
   0  -5   1   12.39    0.36
  -6   0   6   42.04    0.48
  -5  -4   6   48.58    0.43
  -5   5  -3  133.65    0.58
  -5   5   0   32.38    0.45
  -4  -6   5    4.27    0.21
  -3  -3   5   15.34    0.34
  -3  -2   5   57.27    0.43
  -3   2  -6   96.46    0.52
  -3   3   2   29.80    1.00
  -3   4  -2  110.54    0.59
  -3   4  -1   68.84    0.54
  -2  -3  -7    1.02    0.32
  -2  -2  -7   13.23    0.36
  -2  -1   4   89.35    0.48
  -1  -6   2   51.06    0.40
  -1  -4   3   37.97    0.41
  -1  -3  -6   10.10    0.41
  -1   2  -2   64.42    0.63
  -1   2  -1   46.10    0.53
  -7   6  -2   38.95    0.40
  -7   6  -1   16.47    0.38
  -6   2   5   23.97    0.47
  -5  -3   6    9.10    0.32
  -5  -2   6   83.16    0.50
  -4   0   5    2.05    0.30
  -4   2  -7   34.22    0.42
  -4   3  -6   44.19    0.39
  -3  -6   4   31.82    0.36
  -3   3  -5   16.48    0.36
  -2  -8   1    0.48    0.25
  -2  -4  -7   25.53    0.52
  -2  -4   4    4.05    0.22
  -2   1  -6   77.46    0.48
  -2   2  -5    7.60    0.36
  -2   3  -3   16.25    0.32
  -1  -3   3  213.67    0.68
  -1  -2  -6  111.81    0.64
  -1  -2   3   96.69    0.57
   0  -1  -4   10.77    0.44
   0  -1   1  175.33    0.95
   0   0  -3    0.94    0.48
  -6   5  -5   48.39    0.44
  -5   5  -4   10.77    0.31
  -4  -7   4    9.09    0.30
  -4  -5   5   13.50    0.33
  -4   4  -5  236.56    0.67
  -3   1  -7   16.01    0.29
  -3   4  -3   16.75    0.37
  -2  -7   2   19.88    0.33
  -2  -6   3   37.67    0.32
  -2  -3   4  249.57    0.64
  -2  -2   4   54.85    0.39
  -2  -1  -7   70.01    0.52
  -1  -7   0   70.06    0.50
  -1  -4  -6   78.38    0.73
  -1   2  -3  105.39    0.62
   0  -5   0   14.92    0.38
   0  -4   1  755.23    1.26
  -7   6   0   53.06    0.54
  -6  -1   6   15.68    0.36
  -5   1   5   16.46    0.40
  -5   4  -6   55.67    0.40
  -3  -8   2    2.75    0.20
  -3  -7   3   20.42    0.33
  -3   4   0  311.89    1.01
  -2  -8   0   13.73    0.31
  -2   3  -4  307.82    0.77
  -1  -7  -3   16.65    0.45
  -1  -5   2   19.67    0.35
  -1  -1  -6  123.28    0.61
  -7   0   6    0.81    0.29
  -6  -3   6   46.27    0.44
  -6  -2   6   16.59    0.36
  -6   6  -2    9.84    0.32
  -5   5   1   97.70    0.70
  -4  -4   5  206.04    0.64
  -4  -1   5   10.73    0.35
  -4   5  -2   21.97    0.31
  -4   5  -1   10.14    0.39
  -3  -5   4  108.16    0.48
  -3   2   3  171.37    1.15
  -3   4  -4   34.56    0.40
  -2   0  -7    0.04    0.32
  -1  -7  -1   53.75    0.48
  -1  -6   1   72.89    0.46
  -1   1  -5    6.85    0.29
  -1   2   0    5.82    0.55
   0  -3   1   60.84    0.58
  -6   6  -3   21.98    0.37
  -6   6  -1   24.80    0.39
  -5  -5   5   48.02    0.40
  -5   5  -5   56.48    0.45
  -4  -6   4   27.67    0.34
  -4  -3   5   15.95    0.35
  -4  -2   5  303.53    0.76
  -4   3  -7    8.39    0.30
  -4   5  -3   33.36    0.32
  -3   0  -8   -0.12    0.29
  -3   2  -7    7.85    0.31
  -3   3  -6    6.25    0.33
  -2  -8  -3    5.55    0.38
  -2  -8  -1    0.39    0.28
  -2  -5   3  331.88    0.74
  -1  -7  -2   17.93    0.40
  -1   0  -6    0.79    0.34
  -1   0   2   -0.86    0.29
  -1   2  -4  177.26    0.67
   0  -5  -3   24.65    0.68
   0   0  -4  713.63    1.30
  -7  -1   6   54.84    0.51
  -6   5   2   69.93    0.78
  -4   4  -6   12.25    0.35
  -4   5  -4   53.78    0.44
  -3  -8   1   28.73    0.38
  -3  -4   4   29.75    0.35
  -3   0   4   -1.97    0.15
  -2  -8  -2   19.67    0.41
  -2  -7   1   88.71    0.50
  -2   2  -6   51.38    0.43
   0  -5  -1   12.02    0.40
   0  -2  -5  620.03    1.41
  -7  -2   6   25.79    0.41
  -7   2   5   37.21    0.55
  -6   6   0   31.31    0.46
  -4  -7   3    9.12    0.30
  -4   5   0    6.67    0.38
  -3  -6   3   69.29    0.41
  -3   4  -5    2.76    0.30
  -2  -6   2   14.13    0.32
  -2   1  -7   76.54    0.51
  -2   3  -5    8.49    0.26
  -1  -4   2   11.24    0.28
   0  -5  -2   43.79    0.61
   0  -4   0  316.77    0.95
   0  -3  -5   21.61    0.51
   0  -1  -5    3.67    0.37
   0   1  -2   16.80    0.44
  -7   6   1   15.84    0.42
  -6  -5   5   39.95    0.41
  -6   3   4   61.20    0.77
  -5  -4   5   10.00    0.24
  -5   0   5   30.47    0.34
  -5   6  -3   35.49    0.38
  -5   6  -2   13.03    0.36
  -3  -7   2    3.56    0.22
  -3  -3   4   11.45    0.34
  -3  -1   4  205.35    0.70
  -2  -4   3   41.76    0.34
  -2   0   3   -1.66    0.26
  -2   4  -2   48.84    0.48
  -1  -6   0   64.90    0.47
  -1   2  -5   21.60    0.37
   0   1  -3   95.19    0.56
  -6   1   5  181.12    0.79
  -5  -6   4    4.32    0.27
  -5  -3   5   82.49    0.48
  -5   6  -1  106.13    0.57
  -4  -5   4   36.33    0.31
  -4   5  -5   12.59    0.28
  -3  -8   0    0.95    0.24
  -3  -2   4   39.13    0.43
  -3   3  -7   39.21    0.40
  -2  -2  -8    7.79    0.32
  -2  -1  -8   26.51    0.42
  -2   4  -3   50.69    0.39
  -1  -5   1   51.30    0.46
  -1  -3   2   67.86    0.52
  -1  -2  -7    8.61    0.33
  -1   1  -6  121.43    0.51
  -1   3  -3  226.75    0.72
  -1   3  -2   74.47    0.56
  -5  -7   3    6.63    0.27
  -5  -2   5    5.79    0.31
  -5  -1   5   12.56    0.28
  -5   6  -4    5.18    0.24
  -4   1   4    3.16    0.36
  -4   4   2   84.06    1.07
  -3   4  -6   78.16    0.48
  -3   5  -3   37.13    0.39
  -3   5  -2   82.72    0.50
  -2  -7   0   28.05    0.38
  -2  -3   3   12.90    0.28
  -2   0  -8   15.27    0.34
  -2   2  -7   11.79    0.33
  -2   3  -6  243.76    0.69
  -2   4  -4    4.29    0.35
  -2   4  -1  106.41    0.62
  -1  -3  -7   16.48    0.41
  -1  -1  -7    6.86    0.32
  -1  -1   2   57.76    0.62
   0   0  -5    0.41    0.38
   0   1  -4   11.43    0.43
   0   1  -1  195.87    1.09
  -8   2   5   43.48    0.61
  -6  -4   5    5.07    0.23
  -4  -8   1    6.27    0.28
  -4  -6   3    8.43    0.31
  -4  -4   4   12.39    0.32
  -4   5  -6   33.89    0.38
  -3  -5   3   29.34    0.29
  -3   4   1   69.01    0.71
  -3   5  -4  118.39    0.54
  -3   5  -1   13.94    0.37
  -2  -5   2  214.35    0.64
  -2  -2   3   78.16    0.50
  -1  -5  -6   26.10    0.77
  -1  -2   2   64.10    0.48
  -1   0  -7   51.81    0.46
  -1   3  -4   28.38    0.43
  -6  -3   5    3.20    0.27
  -6   0   5    1.58    0.26
  -5  -5   4    7.82    0.29
  -5   2   4  190.55    0.93
  -4  -7   2   24.35    0.35
  -3  -8  -1   25.24    0.38
  -3  -7   1   56.81    0.44
  -2  -6   1   53.99    0.42
  -2   3   1   21.92    0.60
  -2   4  -5    5.83    0.33
  -1  -6  -1   66.39    0.52
  -1   2  -6  128.31    0.57
  -1   3  -1  133.26    0.71
   0  -3   0   58.42    0.61
  -7  -4   5   -0.04    0.25
  -7   1   5    7.16    0.34
  -6  -2   5   22.30    0.35
  -5   6   0   20.38    0.41
  -4   6  -4   33.87    0.39
  -4   6  -3   10.30    0.27
  -4   6  -2  211.76    0.72
  -3  -6   2   58.58    0.37
  -3   5  -5    6.41    0.30
  -2  -7  -1   95.25    0.56
  -2   1  -8   23.79    0.33
  -1   1  -7    8.32    0.32
  -1   3  -5   43.86    0.41
   0  -4  -1  782.75    1.66
   0  -2  -6  120.73    0.70
   0  -1  -6   15.73    0.39
   0   1  -5    3.54    0.40
  -6  -1   5  177.83    0.66
  -6   6   1   23.93    0.48
  -4  -3   4   26.16    0.29
  -4   0   4    0.54    0.25
  -3  -8  -2    3.95    0.31
  -3  -4   3   16.11    0.35
  -3   4  -7    5.04    0.28
  -2   3  -7    2.80    0.32
  -1  -4   1  146.87    0.61
   0  -4  -5  377.34    1.99
   0   0  -6  456.31    0.99
  -7  -3   5   17.15    0.32
  -6  -5   4   13.43    0.32
  -5  -6   3   28.25    0.34
  -5  -4   4   87.65    0.46
  -4  -8   0   30.12    0.34
  -4  -5   3   33.73    0.35
  -4  -2   4   72.20    0.47
  -4  -1   4    3.46    0.33
  -4   5   1   10.50    0.45
  -4   6  -5    5.00    0.28
  -4   6  -1   10.18    0.37
  -3   5  -6   44.89    0.43
  -2  -4   2   41.75    0.43
  -2   2  -8    8.04    0.34
  -2   4  -6    4.66    0.29
  -1  -6  -4   20.75    0.59
  -1  -6  -2   50.98    0.52
  -1  -5   0    4.89    0.36
  -1  -4  -7    6.96    0.39
   0   2  -4  146.39    0.56
   0   2  -2  905.87    1.43
  -8   1   5   16.97    0.39
  -7  -2   5   36.29    0.41
  -7   0   5   -1.26    0.16
  -6   7  -1   21.63    0.40
  -5  -7   2   35.60    0.32
  -3   5   0   16.28    0.46
  -2  -7  -2   15.96    0.35
  -2   4   0   89.99    0.66
  -2   5  -4   66.40    0.46
  -2   5  -3  383.57    0.85
  -1  -1  -8   31.60    0.44
  -1   2  -7    9.00    0.34
  -1   3  -6   10.54    0.36
  -1   4  -3   40.88    0.44
   0  -3  -6   63.65    0.63
  -7  -5   4   48.14    0.43
  -7  -1   5    7.30    0.25
  -5   7  -3    7.77    0.25
  -5   7  -2   49.65    0.44
  -4  -7   1   27.52    0.36
  -4  -6   2  172.28    0.60
  -3  -7   0    4.73    0.23
  -3  -5   2   74.81    0.44
  -3  -3   3  120.43    0.54
  -3   1   3   49.19    0.58
  -3   6  -3   78.05    0.47
  -2  -7  -4    2.57    0.39
  -2  -7  -3  140.89    0.79
  -2  -6   0   12.31    0.34
  -2   5  -2  246.85    0.75
  -1  -6  -3   38.98    0.53
  -1  -2  -8   20.62    0.41
  -1   0  -8    0.45    0.31
  -1   4  -4   53.81    0.37
   0   1  -6   12.10    0.29
   0   2  -5  556.09    0.95
  -8  -2   5   39.06    0.41
  -8  -1   5   13.75    0.32
  -8   0   5   -0.48    0.14
  -7   3   4    3.02    0.37
  -6  -7   2    4.92    0.25
  -6  -6   3   11.99    0.26
  -6  -4   4    8.09    0.32
  -5  -3   4   17.79    0.28
  -5   1   4   38.27    0.51
  -4  -8  -1    6.88    0.27
  -3  -6   1   21.04    0.34
  -3   6  -4   33.22    0.32
  -2  -5   1  166.77    0.56
  -2   4  -7   28.46    0.39
  -2   5  -5  176.03    0.55
  -1   1  -8   30.00    0.39
  -1   4  -5    9.27    0.33
  -1   4  -2   13.85    0.32
  -5  -5   3  120.76    0.49
  -4  -4   3  474.92    0.85
  -3  -2   3  164.37    0.62
  -3   6  -5   22.09    0.35
  -3   6  -2   68.25    0.42
  -2  -3   2 1406.05    1.56
  -1  -3   1  112.88    0.56
  -1   3  -7   20.53    0.34
   0  -1  -7   34.70    0.44
   0   0  -7    0.31    0.32
   0   2  -6  121.87    0.54
   0   3  -4   86.97    0.52
   0   3  -3   40.15    0.46
  -7  -4   4   24.92    0.33
  -6   2   4   12.69    0.42
  -5  -2   4  156.64    0.54
  -5   7  -1   29.71    0.43
  -4   6   0  396.47    1.08
  -4   7  -4    7.67    0.34
  -4   7  -3   11.86    0.32
  -2   5  -6   43.89    0.36
  -2   5  -1  221.06    0.77
  -1   3   0  120.30    0.78
  -1   4  -6   82.98    0.48
   0  -4  -2  139.26    0.90
   0  -2  -7   68.69    0.56
   1  -1  -4   68.83    0.60
   1  -1  -3   65.03    0.63
   1   0  -4    0.03    0.38
  -6  -3   4   60.15    0.42
  -6   7   0    6.61    0.35
  -5  -7   1   23.11    0.28
  -5  -6   2   14.04    0.30
  -5  -1   4   39.35    0.42
  -5   0   4    1.72    0.29
  -5   5   2    8.22    0.63
  -3  -7  -1   59.47    0.44
  -3  -1   3   50.79    0.47
  -3   0   3    9.42    0.33
  -1  -5  -1   54.69    0.49
  -1   2  -8   16.44    0.30
  -1   4  -1  159.86    0.69
   0  -1   0   93.68    1.04
   0   1  -7   30.39    0.34
   0   3  -5   21.47    0.29
   0   3  -2   31.31    0.49
   1   0  -3  213.96    0.81
  -8  -4   4    1.39    0.25
  -8   3   4    5.79    0.37
  -6  -5   3   85.33    0.44
  -5   6   1  110.18    0.77
  -4  -7   0   31.07    0.31
  -4  -5   2   21.08    0.34
  -4   7  -2   29.65    0.40
  -3  -4   2  101.55    0.51
  -3   6  -1   26.13    0.39
  -2  -6  -1   54.66    0.46
  -2  -2   2   16.37    0.45
  -1  -4   0   78.33    0.53
  -1   5  -4   58.19    0.42
   1  -1  -5    8.61    0.40
   1   0  -5   27.85    0.43
   1   1  -4   81.44    0.55
  -7  -3   4    3.23    0.31
  -6  -7   1   17.62    0.32
  -6  -2   4   11.80    0.34
  -5  -4   3   35.21    0.36
  -4  -6   1    9.40    0.33
  -4  -3   3   19.37    0.29
  -2  -4   1   89.43    0.51
  -2   6  -5   31.40    0.39
  -2   6  -4   25.76    0.30
  -2   6  -3   50.96    0.44
  -1  -2   1   46.49    0.59
  -1   4  -7   10.31    0.34
  -1   5  -5   44.16    0.40
  -1   5  -3  117.89    0.52
   0  -3  -1   62.50    0.69
   0   2  -7   67.18    0.45
   0   3  -6   59.40    0.38
   1  -2  -4  159.72    0.94
   1   1  -5    7.86    0.41
   1   1  -3   66.88    0.54
  -7  -5   3    8.81    0.29
  -6  -6   2    7.74    0.24
  -6   1   4   18.38    0.40
  -3  -7  -2    4.17    0.31
  -3  -6   0   90.24    0.47
  -3  -5   1   12.28    0.35
  -3   7  -4   16.33    0.36
  -2  -5   0  402.63    0.89
  -2   1   2  642.81    1.89
   0  -3  -7   12.86    0.42
   0   0  -8  148.72    0.72
   0   4  -4   27.41    0.39
  -8  -3   4    4.76    0.23
  -7  -6   2   34.79    0.37
  -7   2   4   11.01    0.38
  -7   6   2   31.87    0.95
  -6  -1   4   18.67    0.34
  -6   0   4   16.35    0.36
  -6   4   3   33.12    0.77
  -5  -7   0   89.42    0.49
  -4   2   3  721.05    1.80
  -4   7  -1   32.40    0.42
  -3   7  -3   21.97    0.35
  -2  -1   2  643.94    1.30
  -2   6  -2   17.05    0.36
  -1   5  -6   32.80    0.32
  -1   5  -2   25.02    0.41
   0  -1  -8    1.91    0.31
   0   1  -8    3.86    0.30
   0   3  -7   15.15    0.33
   0   4  -5  388.26    0.76
   0   4  -3  951.53    1.20
   1  -2  -5   14.79    0.46
   1  -1  -6  150.29    0.71
   1   0  -6    0.23    0.32
   1   0  -2    0.07    0.49
   1   2  -4  185.73    0.66
  -7  -2   4   11.05    0.26
  -6  -4   3   31.82    0.36
  -5  -5   2    7.82    0.31
  -5   7   0  107.05    0.70
  -4  -7  -1   25.47    0.36
  -4  -2   3  691.54    1.04
   0   2  -8   33.26    0.39
   0   4  -6   27.36    0.39
   1  -2  -3   77.12    0.90
   1   1  -6  121.86    0.51
   1   2  -5   14.10    0.28
   1   2  -3   97.90    0.59
  -8  -2   4    7.04    0.33
  -7  -1   4  120.80    0.57
  -5  -6   1   74.86    0.39
  -5  -3   3  174.14    0.53
  -4  -4   2   75.28    0.45
  -3  -7  -3   16.69    0.37
  -3  -3   2   25.10    0.31
  -3   7  -2    5.75    0.33
  -2  -6  -2   15.08    0.37
  -2   0   2    1.80    0.34
  -2   5   0  449.80    1.11
  -1  -5  -2   19.71    0.41
   0  -4  -6   19.54    0.65
   0  -2  -8   32.00    0.47
   0   3  -1   66.29    0.58
   0   4  -2  165.32    0.65
   1   1  -2   56.62    0.63
   1   2  -6  128.39    0.55
  -9  -2   4   41.60    0.37
  -8   2   4    6.58    0.34
  -7  -4   3    4.13    0.28
  -7   0   4    0.84    0.31
  -7   1   4  104.29    0.60
  -6  -7   0    6.77    0.29
  -4  -1   3   80.51    0.52
  -3  -7  -4   12.61    0.38
  -3   6   0   99.28    0.65
  -1  -1   1   84.38    0.78
  -1   6  -5    3.88    0.32
  -1   6  -4   22.98    0.37
   0   4  -7   43.12    0.40
   1  -1  -2   56.16    0.81
   1   0  -7   55.06    0.47
   1   3  -5   47.15    0.40
   1   3  -4   27.82    0.41
  -9  -1   4   12.56    0.31
  -9   2   4   45.65    0.55
  -8  -4   3   69.17    0.46
  -8  -1   4    2.79    0.29
  -6  -6   1   20.09    0.34
  -6  -5   2   53.84    0.34
  -5   3   3  208.81    1.16
  -4  -6   0  358.73    0.78
  -4  -5   1    8.77    0.31
  -4   1   3   79.30    0.60
  -3  -6  -1   22.80    0.37
  -3   5   1   13.70    0.49
  -2   6  -1   61.34    0.50
  -2   7  -4    2.90    0.30
  -1   5  -1   55.44    0.48
  -1   6  -6    5.67    0.33
  -1   6  -3   44.02    0.42
   0  -4  -3  921.16    2.55
   0   5  -5   13.55    0.34
   0   5  -4   91.71    0.47
   1  -2  -6   90.25    0.61
   1  -1  -7    7.30    0.36
   1   1  -7    4.60    0.25
  -9   0   4    1.11    0.27
  -9   1   4   10.98    0.37
  -8   0   4   23.81    0.38
  -8   1   4    2.18    0.32
  -7  -5   2   43.44    0.36
  -6  -3   3    4.92    0.23
  -5  -7  -1   26.97    0.34
  -5  -2   3   30.31    0.41
  -4  -7  -2   24.41    0.34
  -4   0   3    0.27    0.26
  -2  -3   1   18.83    0.34
  -2   7  -3  180.17    0.65
  -1  -3   0  106.45    0.65
  -1   4   0   80.99    0.61
   0   1   0   91.88    1.04
   0   5  -6   54.99    0.43
   0   5  -3   27.91    0.40
   1   2  -7    8.70    0.32
   1   2  -2   71.25    0.58
   1   3  -6    8.59    0.27
   1   3  -3  211.12    0.62
  -8  -5   2    1.65    0.25
  -7  -6   1   12.17    0.32
  -5  -4   2   37.67    0.38
  -3  -5   0   15.92    0.35
  -3  -4   1   55.73    0.37
  -3  -2   2   38.14    0.47
  -3   7  -1   65.21    0.51
  -2  -6  -3   42.57    0.46
  -2  -5  -1  178.77    0.66
  -2   4   1   97.51    0.81
  -1  -4  -1  141.43    0.71
  -7  -3   3   60.51    0.37
  -6  -7  -1   18.60    0.34
  -6   7   1   18.03    0.55
  -5  -6   0   18.27    0.32
  -4  -3   2   24.56    0.40
  -4   6   1    9.59    0.43
  -4   7   0   42.57    0.48
  -2  -4   0   80.42    0.50
  -2   7  -2   19.18    0.35
  -1   6  -2   55.13    0.44
   1   0  -8    0.98    0.31
   1   1  -8   35.98    0.43
   1   3  -7   13.64    0.32
   1   4  -5   10.53    0.25
   1   4  -4   60.79    0.42
  -9  -3   3   55.72    0.45
  -8  -3   3    3.21    0.24
  -6  -2   3   72.17    0.45
  -5  -7  -2   34.49    0.38
  -5  -5   1   82.22    0.44
  -5  -1   3   52.00    0.47
  -4  -7  -3    9.57    0.32
  -2  -6  -4   21.22    0.44
  -1  -5  -3  109.65    0.72
  -1   0   1   -1.90    0.20
  -1   7  -5    5.49    0.28
   0   4  -1  776.91    1.28
   0   5  -2   54.55    0.47
   1  -2  -7    9.04    0.38
   1   2  -8   17.35    0.37
   1   3  -2   70.62    0.53
   1   4  -6   66.77    0.39
  -6  -4   2   27.03    0.28
  -4  -6  -1    8.48    0.34
  -3  -6  -2   61.09    0.46
  -2  -6  -5   24.76    0.54
  -1   7  -4    6.87    0.25
   0   6  -6   58.76    0.48
   0   6  -5    7.85    0.25
   0   6  -4   74.25    0.45
   1  -1  -8   32.36    0.47
   1   4  -7   11.83    0.33
   1   4  -3   36.07    0.34
   2   1  -5  691.87    1.14
  -7  -4   2   90.65    0.46
  -7  -2   3   89.22    0.48
  -7   4   3    4.67    0.41
  -6  -6   0   28.30    0.33
  -6  -5   1   42.95    0.39
  -5   0   3  147.03    0.64
  -5   2   3   28.79    0.53
  -4  -7  -4    7.38    0.32
  -4   8  -1    8.44    0.36
  -3   8  -2    4.83    0.31
  -1   7  -3   19.90    0.38
   0   6  -3   17.75    0.34
   1   5  -5   43.40    0.40
   2   0  -5   -0.24    0.34
   2   1  -6   73.38    0.48
   2   1  -4   95.65    0.56
   2   2  -5    8.66    0.36
  -9  -4   2   19.45    0.35
  -9  -2   3   10.05    0.33
  -8  -4   2   10.21    0.32
  -8  -2   3  101.86    0.51
  -7  -6   0   47.91    0.40
  -6  -7  -2    4.17    0.30
  -6  -1   3  418.15    0.89
  -5  -3   2   44.06    0.41
  -5   1   3   47.78    0.53
  -4  -5   0    6.29    0.34
  -4  -4   1  248.52    0.62
  -3  -1   2   69.75    0.47
  -2  -2   1   44.38    0.51
   1  -3  -5   40.63    0.72
   1   5  -6   36.73    0.36
   1   5  -4   52.65    0.40
   2   0  -6   83.43    0.53
   2   0  -4   77.59    0.56
   2   2  -6   39.21    0.33
   2   2  -4   50.08    0.38
  -8  -5   1   13.40    0.29
  -7  -5   1   10.17    0.24
  -5  -7  -3    7.84    0.27
  -4  -2   2  322.70    0.79
  -3  -3   1  313.06    0.79
  -2   6   0   14.13    0.39
  -2   7  -1  103.11    0.57
  -2   8  -3    6.61    0.25
  -1   6  -1   76.29    0.50
   1   4  -2   13.20    0.40
   2   1  -7   75.00    0.50
   2   2  -7    9.56    0.32
   2   3  -6  230.13    0.68
   2   3  -5    7.62    0.26
   2   3  -4  291.32    0.72
  -8   4   3   67.63    0.73
  -7  -1   3   25.02    0.36
  -6   3   3    5.29    0.38
  -5  -6  -1   96.75    0.47
  -3  -5  -1   10.41    0.33
  -2  -5  -2  217.83    0.77
  -1  -5  -4   52.32    0.64
  -1   1   1   75.48    1.47
  -1   2   1   48.07    1.11
  -1   5   0    5.73    0.37
  -1   7  -2   24.25    0.38
   0   7  -5    5.77    0.30
   1  -3  -6    8.27    0.47
   1   5  -3  111.34    0.45
   2  -1  -5  628.77    1.29
   2   0  -7    0.00    0.31
   2   2  -3   77.44    0.51
  -9  -1   3   13.69    0.34
  -8  -1   3   58.42    0.45
  -6  -3   2  311.30    0.67
  -6   0   3   -0.32    0.34
  -5  -4   1  105.85    0.49
  -5   7   1   27.08    0.60
  -4  -6  -2  173.81    0.64
  -3  -6  -3   69.96    0.51
  -3   7   0    5.96    0.35
   0  -4  -7   28.84    0.93
   0   3   0   58.56    0.62
   0   5  -1   12.37    0.41
   0   6  -2  385.02    0.83
   0   7  -4   11.15    0.31
   1  -2  -8   11.26    0.39
   1   1  -1   82.82    0.66
   1   2  -1   47.17    0.59
   1   6  -6    8.46    0.30
   1   6  -5    3.11    0.32
   2  -1  -6   58.73    0.51
   2   3  -7    1.39    0.24
   2   4  -6    6.46    0.33
   2   4  -5    5.71    0.30
  -9  -3   2   16.38    0.31
  -7  -3   2    4.07    0.31
  -6  -6  -1   21.71    0.32
  -6   1   3  357.03    0.93
  -6   2   3   64.81    0.57
  -5  -5   0   27.47    0.30
  -3  -4   0  262.48    0.68
  -3   0   2    0.23    0.42
  -3   3   2   25.33    0.94
  -3   8  -1   35.79    0.45
  -2   8  -2   29.67    0.39
   1   6  -4   24.96    0.37
   2  -1  -4   92.61    0.63
   2   0  -3    1.26    0.40
   2   1  -8   23.64    0.38
   2   2  -8    8.42    0.33
   2   3  -3   16.64    0.37
   2   4  -7   22.02    0.35
   2   4  -4    5.51    0.31
  -9   0   3   48.85    0.42
  -8  -3   2   30.67    0.30
  -8   0   3   -0.95    0.32
  -7  -6  -1   15.68    0.34
  -7   0   3  156.98    0.57
  -7   3   3   56.54    0.57
  -6  -4   1   14.47    0.33
  -5  -2   2  121.72    0.56
  -1  -5  -6   26.60    0.76
  -1  -2   0    4.02    0.35
  -1   8  -3   22.88    0.36
   0  -3  -2   27.62    0.63
   0   7  -3   21.12    0.34
   1   3  -1  116.63    0.66
   2  -1  -7   64.53    0.52
   2   0  -8   11.86    0.34
  -9   1   3    9.93    0.36
  -9   3   3   55.73    0.56
  -8   3   3    4.24    0.33
  -7  -4   1   14.66    0.30
  -7   1   3   12.44    0.31
  -6  -5   0  102.56    0.44
  -5  -6  -2    9.79    0.30
  -4  -3   1   26.00    0.39
  -4  -1   2   17.57    0.42
  -3  -6  -4   30.78    0.45
  -3   6   1   21.27    0.46
  -2  -4  -1   95.23    0.56
  -1  -5  -5   32.96    0.63
  -1  -4  -2   12.90    0.42
   0  -4  -4   22.40    0.67
   1   5  -2   17.98    0.30
   1   6  -3   42.66    0.43
   2   4  -3   47.70    0.44
   2   5  -6   41.24    0.40
   2   5  -5  155.80    0.52
 -10  -2   2    4.20    0.28
  -9  -4   1   21.52    0.29
  -9   2   3   10.81    0.35
  -8  -5   0    2.13    0.30
  -8  -4   1   38.00    0.35
  -8   1   3   39.35    0.37
  -8   2   3   69.91    0.55
  -7  -5   0   14.51    0.26
  -7   2   3   68.67    0.52
  -6  -2   2    1.37    0.31
  -4  -5  -1    8.75    0.34
  -4   8   0   39.85    0.57
  -2   5   1  209.50    1.02
   1  -3  -7   11.06    0.47
   1   7  -5    6.13    0.30
   2   5  -4   58.96    0.40
  -9  -2   2   40.09    0.38
  -6  -6  -2    8.39    0.28
  -4  -6  -3    9.50    0.31
  -4  -4   0  144.86    0.57
  -3  -6  -5   15.80    0.42
  -3   1   2   82.47    0.67
  -1   7  -1   64.87    0.47
   0   4   0  321.01    0.95
   0   6  -1   15.94    0.36
   0   7  -2   33.28    0.37
   1   4  -1  152.32    0.65
   1   7  -4    6.13    0.29
   2   2  -2   17.87    0.48
   3   2  -6   93.30    0.49
   3   2  -5   63.21    0.45
  -8  -2   2   46.38    0.39
  -7  -6  -2   36.30    0.38
  -7  -2   2   42.37    0.34
  -7   6   2    0.14    0.32
  -3  -5  -2   68.38    0.48
  -3  -2   1   70.65    0.48
  -2  -5  -3  313.05    0.93
  -2   8  -1    0.73    0.31
  -1  -3  -1  122.82    0.70
  -1   3   1  116.10    0.96
  -1   8  -2   16.72    0.36
   1   0  -1  463.59    1.63
   2  -1  -8   18.70    0.40
   2   1  -2  632.82    1.27
   2   3  -2 1474.60    1.58
   2   5  -3  351.70    0.77
   2   6  -5   29.08    0.38
   3   1  -6  115.16    0.53
   3   1  -5    7.51    0.36
   3   2  -7    9.21    0.32
   3   3  -6    4.54    0.23
   3   3  -5   13.64    0.33
  -5  -5  -1   86.86    0.46
  -5  -3   1   64.33    0.39
  -5  -1   2  137.54    0.59
  -3   2   2   38.34    0.64
  -2   7   0   31.35    0.43
  -1   6   0   72.50    0.54
   0   8  -3   49.53    0.44
   1   6  -2   53.17    0.43
   2  -2  -6   38.59    0.54
   2   6  -4   24.62    0.36
   3   1  -7   16.33    0.36
   3   2  -4   39.49    0.43
   3   3  -7   36.26    0.33
   3   3  -4   12.55    0.36
   3   4  -6   78.90    0.47
   3   4  -5    1.75    0.31
 -10  -1   2    8.87    0.30
  -9  -3   1   27.15    0.34
  -6  -3   1    5.72    0.32
  -5  -6  -3   32.28    0.37
  -5  -4   0    3.99    0.33
  -4  -6  -4   28.24    0.40
  -4   7   1   24.03    0.52
   1   7  -3   19.15    0.28
   2  -2  -5    8.02    0.43
   2   4  -2   43.89    0.43
   3   0  -6    0.10    0.31
   3   1  -4  203.40    0.69
   3   4  -7    3.17    0.27
  -9  -4   0    6.98    0.28
  -9  -1   2   54.13    0.43
  -8  -5  -1   13.56    0.32
  -8  -3   1    5.83    0.31
  -7  -5  -1   14.24    0.34
  -7  -3   1  181.57    0.59
  -6  -6  -3   18.42    0.34
  -6  -5  -1   39.78    0.32
  -6  -1   2  110.85    0.55
   1   5  -1   52.45    0.48
   2  -2  -7    7.75    0.41
   3   0  -7   16.99    0.36
   3   0  -5   97.14    0.54
   3   4  -4   26.84    0.29
   3   5  -6   42.21    0.42
   3   5  -5    8.36    0.31
  -8  -4   0   21.06    0.33
  -8  -1   2   16.35    0.34
  -7  -4   0  199.08    0.59
  -7  -1   2   75.25    0.48
  -6  -4   0   51.75    0.35
  -4  -6  -5    3.83    0.32
  -4  -5  -2   19.68    0.34
  -3  -4  -1   59.23    0.45
  -3  -3   0   32.40    0.35
  -3   8   0    1.22    0.31
   0   5   0   18.59    0.41
   2   6  -3   44.35    0.33
 -10   0   2   33.26    0.35
  -5  -6  -4    4.72    0.30
  -4  -2   1  511.36    0.94
  -2  -5  -4   53.60    0.53
  -1   4   1  154.93    0.91
  -1   8  -1   10.44    0.36
   0   7  -1   68.57    0.48
   0   8  -2   41.01    0.43
   2   5  -2  216.23    0.59
   2   7  -4    4.37    0.31
   3   0  -8    0.64    0.28
   3   0  -4    0.15    0.33
   3   2  -3  148.40    0.53
   3   3  -3  103.21    0.45
   3   5  -4  112.55    0.47
 -10  -2   1   19.28    0.28
  -9   0   2   -0.70    0.31
  -5   0   2    0.02    0.37
  -3  -5  -3   27.25    0.38
   1   7  -2   21.58    0.30
   1   8  -3   21.94    0.35
   2   0  -2   23.49    0.48
   3   4  -3   17.10    0.27
   3   6  -5   21.93    0.34
 -10  -3   0   58.88    0.44
 -10   1   2    8.95    0.31
  -9  -2   1   24.10    0.37
  -8   0   2  175.26    0.61
  -5  -5  -2    8.29    0.31
  -5  -2   1   52.01    0.45
  -4   1   2   16.96    0.44
  -2  -4  -2   43.18    0.47
  -2   6   1   58.20    0.59
  -1  -4  -3   35.21    0.53
   1   6  -1   74.84    0.48
   2  -2  -8    6.84    0.40
   2   7  -3  165.90    0.59
   3  -1  -6  121.68    0.67
   3   1  -3   39.81    0.37
   3   6  -4   37.15    0.36
   4   2  -6   60.62    0.43
   4   3  -6   42.45    0.40
 -10   2   2    5.04    0.28
  -8  -5  -2    1.46    0.20
  -8  -2   1   56.18    0.42
  -7  -5  -2   47.89    0.40
  -7   0   2    0.26    0.34
  -6  -5  -2   64.98    0.42
  -6  -2   1   24.86    0.36
  -6   0   2   41.93    0.37
  -4  -4  -1  313.63    0.73
  -4  -3   0   69.97    0.41
  -3  -1   1  181.03    0.78
  -2  -2   0    0.75    0.47
  -1   7   0   69.81    0.50
   0  -4  -5  282.82    1.73
   2  -2  -4   53.05    0.71
   2   3  -1   21.06    0.45
   2   6  -2   16.43    0.34
   3  -1  -7   16.54    0.37
   3   5  -3   32.47    0.31
   4   2  -7   27.94    0.38
   4   2  -5  327.50    0.76
   4   3  -7    5.70    0.24
   4   3  -5   12.65    0.32
   4   4  -6    9.82    0.29
   4   4  -5  218.57    0.64
 -10  -1   1   18.35    0.33
  -9  -4  -1   19.71    0.27
  -9  -3   0   19.17    0.32
  -9   1   2   51.77    0.45
  -7  -2   1   47.52    0.34
  -3   7   1   63.99    0.65
  -2   8   0   18.17    0.40
   0   6   0  728.05    1.28
   2   2  -1   45.90    0.52
   2   4  -1   93.73    0.53
   3  -1  -5    6.35    0.36
   4   1  -6   11.46    0.34
   4   5  -6   26.99    0.38
  -8  -4  -1   32.13    0.31
  -8  -3   0   93.52    0.47
  -8   1   2   14.96    0.34
  -7  -4  -1   14.90    0.34
  -6  -4  -1   16.91    0.35
  -5  -4  -1  102.67    0.44
  -5  -3   0   60.59    0.45
  -4  -5  -3   33.51    0.40
  -2  -5  -5  127.71    0.77
  -2  -3  -1   20.76    0.44
  -2   0   1    1.07    0.49
   1   3   0  113.96    0.69
   1   8  -2   17.10    0.33
   3   3  -2   27.30    0.40
   3   6  -3   77.61    0.45
   3   7  -4   16.70    0.31
   4   1  -7    8.28    0.29
   4   1  -5   11.70    0.34
   4   3  -4   25.01    0.34
   4   4  -4   12.88    0.33
   4   5  -5   14.40    0.31
  -9  -1   1    4.83    0.31
  -9   2   2    3.54    0.26
  -9   4   2   19.38    0.40
  -8   5   2    1.06    0.36
  -7  -3   0    5.53    0.24
  -7   1   2   65.11    0.47
  -6  -3   0  564.17    0.89
  -5   1   2   36.32    0.39
  -4   2   2  323.83    1.17
  -3  -5  -4  106.90    0.61
  -2  -5  -6   34.26    0.60
  -1   5   1   47.83    0.54
   0   8  -1   24.25    0.39
   1   4   0   81.14    0.53
   1   7  -1   65.79    0.45
   2   5  -1  212.53    0.67
   3   2  -2   40.14    0.46
   3   4  -2  108.53    0.45
   4   2  -4   57.11    0.36
 -10  -2   0   13.21    0.31
  -9   3   2   15.10    0.37
  -7  -5  -3   13.38    0.33
  -6  -5  -3   94.85    0.52
  -6   1   2  111.07    0.55
  -5  -5  -3   93.32    0.46
  -4  -1   1   44.49    0.47
  -3  -4  -2   96.67    0.55
   1   2   0    5.76    0.49
   2   7  -2   15.65    0.27
   2   8  -3    6.59    0.25
   3   0  -3  364.04    0.96
   3   5  -2   83.59    0.45
   4   5  -4   34.24    0.29
   4   6  -5    6.32    0.27
 -10   0   1   -0.60    0.30
  -9  -4  -2   20.13    0.34
  -8  -1   1   22.47    0.37
  -8   2   2   43.93    0.40
  -1  -1   0  492.71    1.50
   0  -4  -7   26.33    0.97
   1   5   0    5.80    0.38
   3  -1  -4  203.32    0.84
   3   7  -3   21.99    0.34
   4   0  -7    1.30    0.29
   4   0  -6  174.63    0.69
   4   1  -4    2.58    0.37
   4   3  -3   22.72    0.35
   4   6  -4   32.43    0.34
  -9  -3  -1   30.04    0.34
  -9  -2   0   19.91    0.36
  -8   3   2   27.82    0.41
  -8   4   2   10.42    0.39
  -7  -1   1   74.23    0.46
  -7   2   2   33.29    0.41
  -7   5   2   41.19    0.59
  -5  -1   1   16.36    0.40
  -5   5   2    7.03    0.59
  -4  -5  -4   44.25    0.43
  -3  -2   0  225.12    0.78
  -1   8   0    2.28    0.34
   0   7   0   51.80    0.46
   2   6  -1   60.00    0.44
   3   6  -2   72.03    0.44
   4   0  -5    0.69    0.31
   4   4  -3  416.83    0.76
   5   3  -6    9.10    0.28
   5   4  -6   52.39    0.41
  -9   0   1  128.09    0.56
  -8  -4  -2   11.49    0.25
  -7  -5  -4   52.04    0.46
  -6  -1   1  252.90    0.67
  -6   2   2    2.93    0.36
  -6   5   2   61.20    0.78
  -5  -5  -4    6.57    0.30
  -5   2   2  119.99    0.68
  -4  -4  -2   81.99    0.50
  -4   3   2   20.48    0.55
  -4   4   2   58.24    0.91
  -3  -5  -5    6.97    0.34
  -3  -3  -1  340.03    0.86
   0  -4  -6   15.21    0.64
   3   1  -2   79.34    0.48
   4   2  -3  688.13    1.01
   4   5  -3   33.71    0.30
   5   2  -6   92.96    0.49
   5   3  -5   85.42    0.45
   5   4  -5   13.53    0.30
 -10  -1   0   19.59    0.36
 -10   1   1   18.70    0.36
  -8  -3  -1    6.01    0.31
  -8  -2   0   81.14    0.39
  -7  -4  -2   73.36    0.39
  -7   3   2    4.74    0.39
  -7   4   2   81.19    0.65
  -6  -5  -4   10.71    0.30
  -6  -4  -2   34.56    0.38
  -5  -4  -2   38.89    0.41
  -4   8   1    6.76    0.50
  -2  -4  -3   49.58    0.48
  -2   7   1   97.94    0.72
  -1  -3  -2   65.05    0.57
  -1   6   1   74.33    0.62
   1   6   0   70.09    0.49
   1   8  -1   13.29    0.33
   2   8  -2   28.39    0.32
   4   6  -3   11.14    0.29
   4   7  -4    9.91    0.31
   5   2  -7    9.30    0.25
   5   5  -5   52.88    0.43
 -10  -2  -1   20.78    0.32
  -8   0   1    0.87    0.30
  -7  -3  -1  200.94    0.59
  -7  -2   0  133.24    0.53
  -4  -5  -5    9.02    0.33
  -4  -2   0  690.86    1.14
  -3  -5  -6   23.68    0.48
  -1  -4  -4   49.84    0.56
   2   7  -1   99.28    0.50
   3   7  -2    4.32    0.29
   5   2  -5    4.88    0.23
   5   4  -4   91.86    0.44
 -10   2   1   19.87    0.36
  -6  -5  -5   39.68    0.45
  -6  -3  -1    5.60    0.33
  -6  -2   0   15.85    0.36
  -6   3   2  270.25    0.94
  -6   4   2   23.80    0.48
  -5  -5  -5   42.42    0.46
  -5  -3  -1   80.47    0.47
  -5  -2   0   33.10    0.40
  -5   3   2   34.50    0.51
  -4  -3  -1   24.70    0.32
  -3   0   1  165.01    0.82
   3  -2  -7    7.00    0.41
   3  -2  -6   80.94    0.70
   3   4  -1   66.76    0.47
   4   0  -4  254.82    0.76
   4   1  -3   88.08    0.51
   5   1  -7    1.34    0.27
   5   1  -6   88.86    0.51
   5   3  -4   22.17    0.28
   5   5  -4    9.18    0.29
  -9  -3  -2   16.86    0.36
  -9  -1   0  128.18    0.53
  -9   1   1    2.97    0.31
  -8  -4  -3   64.06    0.38
  -7   0   1   85.91    0.51
  -5   4   2   23.68    0.54
  -4  -5  -6   23.73    0.44
  -1  -2  -1   46.92    0.59
   0   4   1  782.97    1.61
   0   8   0   82.08    0.59
   3   3  -1  323.23    0.76
   3   5  -1   12.33    0.33
   4  -1  -7   12.15    0.40
   4   3  -2   23.72    0.39
   4   4  -2   76.32    0.39
   4   5  -2   20.45    0.35
   4   7  -3    9.53    0.29
   5   1  -5   15.96    0.32
   5   2  -4  198.73    0.61
   5   6  -4    6.22    0.27
 -10   0   0   88.70    0.50
  -9  -2  -1   25.72    0.35
  -7  -4  -3    6.31    0.32
  -3  -4  -3   17.34    0.38
  -3   8   1   30.36    0.64
   0   5   1   12.67    0.44
   1   7   0   77.22    0.51
   2   4   0   84.66    0.53
   4  -1  -6    9.31    0.33
  -8  -3  -2   32.95    0.36
  -8  -1   0   41.82    0.40
  -6  -4  -3   37.98    0.39
  -6   0   1    0.21    0.25
  -5   0   1  444.89    0.98
  -4  -4  -3  441.33    0.92
  -4   0   1    0.01    0.40
   0  -3  -3   32.06    0.59
   0   3   1   64.33    0.65
   1   1   0  501.05    1.58
   2   5   0  438.71    0.95
   2   8  -1    2.58    0.27
   3   2  -1   91.68    0.59
   3   6  -1   21.54    0.28
   3   8  -2    4.28    0.26
   4   2  -2  340.86    0.79
   4   6  -2  196.69    0.56
   5   3  -3  232.48    0.62
   5   4  -3   36.51    0.34
   5   5  -3  128.09    0.50
   6   3  -6   52.17    0.41
 -10  -2  -2    4.37    0.30
 -10  -1  -1   20.48    0.36
  -9   2   1   22.72    0.36
  -8  -4  -4    1.05    0.25
  -8  -2  -1   60.78    0.42
  -8   1   1   17.08    0.28
  -5  -4  -3   36.06    0.38
  -1   7   1   63.52    0.59
   2  -1  -2  576.84    1.70
   3  -2  -5   55.81    0.63
   4  -1  -5   11.07    0.34
   5   0  -7   55.09    0.53
   5   6  -3   32.52    0.35
   6   4  -5    6.32    0.29
   6   5  -5   45.67    0.40
  -9  -3  -3   69.36    0.47
  -9   0   0    0.36    0.30
  -7  -3  -2    5.63    0.33
  -7  -1   0   22.88    0.38
  -2  -4  -4    5.54    0.38
   0   6   1   15.79    0.42
   2   6   0   13.39    0.35
   3  -1  -3   47.17    0.53
   3   0  -2    0.56    0.39
   3   7  -1   67.74    0.46
   4   7  -2   27.50    0.36
   5   0  -6    0.53    0.29
   5   1  -4   32.07    0.32
   6   2  -6   18.01    0.34
   6   3  -5    2.58    0.21
 -10   1   0   21.87    0.35
  -9   3   1   -0.35    0.23
  -7  -4  -4   21.30    0.29
  -7  -2  -1   59.50    0.41
  -7   1   1   76.09    0.51
  -2   8   1    1.26    0.37
  -1  -4  -5    6.17    0.39
   1   8   0    2.23    0.33
   5   2  -3   25.28    0.30
   5   7  -3   10.54    0.30
   6   4  -4    7.04    0.30
   6   5  -4   13.25    0.32
  -9  -2  -2   43.20    0.39
  -9  -1  -1    5.60    0.33
  -9   4   1   23.82    0.41
  -8   2   1   55.18    0.47
  -6  -4  -4    7.53    0.31
  -6  -3  -2  361.13    0.77
  -6  -1   0  249.94    0.71
   4   0  -3   -0.12    0.24
   5   0  -5   27.23    0.36
   6   2  -5   19.09    0.27
   6   3  -4   62.41    0.42
 -10   0  -1    0.53    0.27
  -8  -3  -3    5.51    0.24
  -8   0   0  386.96    0.82
  -7  -4  -5    1.66    0.27
  -6  -2  -1   26.52    0.40
  -5  -4  -4   98.80    0.53
  -5  -3  -2   48.43    0.43
  -4  -4  -4   14.08    0.38
  -4  -3  -2   21.79    0.40
  -3  -4  -4   33.21    0.41
  -3  -3  -2   29.41    0.42
  -2  -2  -1   49.38    0.59
   2   0  -1    0.76    0.51
   2   2   0    0.53    0.34
   2   7   0   33.76    0.38
   3   8  -1   34.41    0.37
   4   1  -2   19.02    0.39
   4   4  -1  349.64    0.72
   4   5  -1    9.71    0.24
   5   4  -2   40.11    0.31
   5   5  -2    7.70    0.22
   6   1  -6   18.67    0.33
 -10  -1  -2    9.47    0.33
 -10   2   0   13.21    0.32
  -9   1   0  114.18    0.53
  -6   1   1  219.21    0.69
  -5  -1   0  413.80    0.85
  -4  -1   0   68.09    0.55
  -3  -1   0    7.10    0.35
   0   7   1   66.97    0.55
   3   1  -1  190.12    0.78
   4  -1  -4    2.81    0.39
   4   3  -1   28.24    0.39
   4   6  -1   10.69    0.26
   5   3  -2   47.94    0.39
   5   6  -2   15.20    0.25
   6   2  -4   14.09    0.32
   6   5  -3  100.32    0.44
  -8  -2  -2   50.17    0.40
  -8  -1  -1   27.38    0.36
  -8   3   1    5.64    0.31
  -7  -3  -3   81.77    0.47
  -6  -4  -5    4.24    0.28
  -5  -2  -1   51.40    0.37
  -3  -2  -1  104.26    0.62
  -1  -4  -6   59.35    0.67
  -1   8   1   11.30    0.39
   1   4   1  163.20    0.78
   1   5   1   57.30    0.51
   3   4   0  333.68    0.81
   3   5   0   17.19    0.38
   5   0  -4    0.40    0.29
   5   1  -3   44.96    0.36
   5   7  -2   47.42    0.38
   6   1  -5  190.26    0.65
   6   4  -3   31.20    0.29
   6   6  -3   19.13    0.33
   7   4  -5    1.32    0.23
 -10   3   0   61.06    0.50
  -9  -2  -3   18.86    0.35
  -8  -3  -4    6.95    0.30
  -7   0   0    0.74    0.31
  -7   2   1   37.91    0.37
  -5  -4  -5   11.67    0.35
  -5   1   1   11.40    0.30
  -4  -2  -1  574.57    1.01
  -2  -4  -5    4.99    0.32
  -1  -4  -7    5.82    0.44
   1   6   1   72.73    0.54
   2   8   0   17.29    0.36
   3   6   0   98.32    0.50
   4   7  -1   30.74    0.31
   6   3  -3    6.36    0.27
 -10   1  -1   21.46    0.37
  -9   0  -1  145.55    0.58
  -8   4   1   40.73    0.46
  -8   5   1   13.89    0.41
  -6  -3  -3    6.06    0.33
  -4  -4  -5  227.14    0.81
  -4   1   1   37.46    0.43
  -3  -4  -5    1.09    0.29
  -3   1   1  158.57    0.83
   2  -2  -3   74.11    1.01
   3   3   0   44.42    0.45
   4   2  -1  559.83    1.02
   5  -1  -7    1.69    0.30
   5   2  -2  130.81    0.48
   7   2  -6   30.10    0.37
   7   3  -5   16.08    0.26
   7   5  -4   60.60    0.42
  -9  -1  -2   48.34    0.34
  -9   2   0   20.17    0.35
  -8   1   0   42.83    0.40
  -7  -2  -2   37.43    0.32
  -7  -1  -1   80.62    0.48
  -5  -4  -6   51.89    0.50
  -2  -4  -6    3.70    0.34
  -1  -3  -3  232.26    0.97
   3   7   0    6.63    0.32
   4   8  -1    9.70    0.30
   5  -1  -6   79.13    0.58
   6   1  -4   21.39    0.35
   6   2  -3   80.47    0.43
   7   4  -4   22.39    0.26
 -10   0  -2   30.46    0.32
  -9  -2  -4   57.81    0.45
  -8  -2  -3  116.21    0.51
  -7  -3  -4    2.59    0.22
  -7   3   1  159.96    0.68
  -6   0   0  175.99    0.65
  -6   2   1    6.97    0.30
  -5  -3  -3  243.73    0.71
  -4  -4  -6   11.59    0.34
  -3  -4  -6   70.28    0.61
  -2  -4  -7   19.72    0.48
   0   8   1   23.45    0.44
   1   3   1  134.71    0.76
   1   7   1   61.03    0.49
   3  -2  -4   34.30    0.64
   5   4  -1  112.66    0.49
   5   5  -1   91.57    0.40
   5   6  -1  107.17    0.49
   6   0  -6   35.71    0.42
   6   4  -2   34.66    0.34
   6   5  -2   66.54    0.40
   6   6  -2   10.09    0.31
   7   2  -5   39.14    0.37
   7   3  -4    1.86    0.28
 -10   2  -1   17.24    0.32
  -6  -2  -2    2.37    0.34
  -4  -3  -3   23.63    0.39
  -3  -4  -7    2.67    0.28
   4  -2  -7   22.19    0.55
   5  -1  -5   16.28    0.39
   7   5  -3   10.29    0.28
  -9   3   0   21.64    0.35
  -8  -1  -2   16.68    0.34
  -8   0  -1   -1.45    0.30
  -7  -3  -5   22.10    0.36
  -6  -3  -4   66.04    0.47
  -6  -1  -1  315.36    0.77
  -3  -3  -3  143.71    0.64
  -2  -3  -3   18.02    0.40
   2   5   1  210.68    0.73
   3   8   0    1.01    0.26
   4  -2  -6   43.92    0.58
   4   0  -2 1572.02    1.82
   4   5   0    4.98    0.33
   4   6   0  378.14    0.81
   5   3  -1   75.39    0.46
   5   7  -1   32.67    0.34
   6   0  -5   -0.12    0.29
   6   3  -2  364.18    0.74
   6   7  -2    4.76    0.21
   7   1  -6   59.41    0.49
   7   2  -4   13.57    0.29
   7   4  -3    4.70    0.27
  -9  -1  -3   14.26    0.31
  -9   1  -1    3.56    0.24
  -8   2   0   93.72    0.53
  -7   1   0   24.37    0.41
  -7   4   1   15.15    0.38
  -7   6   1   13.98    0.41
  -5   0   0    1.07    0.37
   2   4   1  105.52    0.57
   2   6   1   59.54    0.48
   3   2   0  231.63    0.80
   4   4   0  163.95    0.54
   5   0  -3  116.41    0.52
   5   1  -2  139.52    0.52
   7   3  -3   76.02    0.41
 -10   1  -2    8.31    0.23
  -9   0  -2    0.07    0.22
  -9   4   0    7.64    0.29
  -8  -2  -4    6.40    0.24
  -7  -2  -3   88.93    0.42
  -7   5   1   10.92    0.35
  -5  -3  -4   21.37    0.34
  -5  -2  -2  101.01    0.47
  -5   2   1   57.75    0.51
   1   8   1   10.97    0.35
   4  -1  -3   91.31    0.62
   4   7   0   41.59    0.39
   6   1  -3  447.44    0.87
   7   1  -5    8.80    0.28
  -6  -3  -5    4.09    0.28
  -6   3   1    5.86    0.38
  -5  -1  -1   19.50    0.40
   2   7   1   98.81    0.57
   4   1  -1   42.22    0.38
   4   3   0   97.52    0.52
   6   0  -4   18.27    0.33
   6   2  -2    2.85    0.30
   6   5  -1   44.08    0.36
  -9  -1  -4   14.43    0.31
  -9   2  -1   26.35    0.39
  -8  -2  -5   47.09    0.46
  -7  -1  -2   62.35    0.36
  -7   0  -1   70.74    0.40
  -6  -3  -6   49.63    0.49
  -4  -2  -2  363.82    0.87
   4  -2  -5  291.84    1.21
   4   8   0   44.79    0.43
   5  -1  -4   43.76    0.48
   5   2  -1   58.45    0.42
   6   4  -1   15.78    0.31
   6   6  -1   24.08    0.27
   7   2  -3  100.31    0.48
   7   4  -2  101.05    0.45
   7   5  -2   48.04    0.31
   7   6  -2   41.23    0.32
   8   3  -4    5.35    0.26
 -10   2  -2    4.46    0.28
  -8  -1  -3   50.30    0.35
  -8   1  -1   23.19    0.38
  -8   3   0   98.56    0.53
  -7  -2  -4   14.33    0.35
  -6  -2  -3   57.58    0.37
  -6   1   0  254.38    0.76
  -5  -3  -5   76.55    0.48
  -4  -3  -4   26.94    0.33
   0  -3  -4   76.64    0.75
   2   3   1   22.13    0.45
   3  -1  -2   90.41    0.67
   3   0  -1  174.59    0.82
   3   5   1   12.28    0.35
   5   5   0   36.40    0.38
   5   6   0   21.52    0.32
   6   7  -1   22.21    0.28
   7   1  -4  114.59    0.50
   8   2  -5   43.90    0.39
  -9   0  -3   62.23    0.42
  -9   1  -2   62.78    0.44
  -8   0  -2  198.91    0.62
  -7   2   0  144.15    0.60
  -6   4   1   14.99    0.42
  -6   7   1   19.74    0.55
  -4  -1  -1   53.42    0.52
  -4   2   1  587.42    1.39
  -3  -3  -4   10.46    0.35
  -3  -2  -2   40.59    0.47
   2   8   1    0.96    0.29
   3   6   1   23.93    0.31
   5   4   0    4.63    0.29
   5   7   0  108.24    0.51
   6   3  -1    5.42    0.28
   7   0  -6    0.38    0.27
   7   3  -2    5.35    0.29
   8   4  -3   79.89    0.44
  -9   3  -1   27.75    0.36
  -8   4   0   15.52    0.31
  -7  -2  -5   35.60    0.38
  -6  -1  -2  122.25    0.54
  -5  -3  -6    7.20    0.32
  -3   0   0    0.67    0.49
   3   4   1   64.89    0.48
   3   7   1   63.71    0.48
   6  -1  -6   12.89    0.36
   8   2  -4    8.27    0.29
  -8  -1  -4    3.15    0.28
  -6   0  -1    0.49    0.34
  -6   5   1   40.83    0.52
  -5  -2  -3   41.03    0.41
  -5   3   1   55.40    0.54
  -4  -3  -5   17.61    0.36
  -2  -3  -4  318.08    0.93
  -2  -2  -2   17.65    0.37
  -1  -3  -4   26.78    0.44
  -1  -2  -2   66.34    0.62
   1   2   1   47.74    0.62
   4   2   0  738.65    1.18
   6   1  -2  123.27    0.53
   7   0  -5   72.83    0.49
   8   3  -3    5.40    0.21
  -9   0  -4   -0.13    0.27
  -8   2  -1   54.11    0.41
  -8   5   0    2.76    0.30
  -7  -2  -6   32.32    0.39
  -7  -1  -3   25.70    0.29
  -6  -2  -4   13.67    0.27
  -6   6   1   22.20    0.47
  -4  -3  -6   42.99    0.46
  -3  -1  -1  214.94    0.82
   3   8   1   34.85    0.42
   5   0  -2    0.27    0.33
   5   3   0   66.46    0.44
   6  -1  -5  178.91    0.73
   6   0  -3    0.17    0.29
   7   1  -3   26.18    0.34
   7   2  -2   47.77    0.37
   7   5  -1   13.45    0.24
   7   6  -1   16.04    0.25
   8   1  -5   20.67    0.33
   8   5  -2    2.02    0.23
  -9   1  -3   14.78    0.32
  -9   2  -2   41.83    0.41
  -9   4  -1   17.09    0.29
  -8  -1  -5   17.11    0.34
  -8   0  -3    0.92    0.27
  -7   0  -2    2.19    0.30
  -7   1  -1   56.26    0.37
  -7   3   0    6.09    0.34
  -5   1   0  458.86    1.01
  -4  -3  -7    5.59    0.29
  -3  -3  -5   14.49    0.35
  -2   0   0  149.86    0.86
   1  -3  -5   39.46    0.75
   3   1   0    7.90    0.35
   4   5   1    9.48    0.33
   4   6   1    9.48    0.34
   5   1  -1   16.62    0.35
   6   2  -1   26.51    0.35
   6   5   0  128.31    0.50
   6   6   0   31.50    0.35
   7   4  -1   16.09    0.28
   8   4  -2   12.13    0.30
  -8   1  -2   17.10    0.36
  -6  -2  -5   20.97    0.37
  -6   2   0   12.78    0.38
  -5  -1  -2  149.18    0.59
  -4  -2  -3  880.55    1.28
  -3   2   1   82.48    0.71
   3   3   1  347.55    0.88
   4   7   1   28.51    0.37
   6   7   0    7.36    0.27
   7   0  -4   -0.07    0.28
   8   1  -4    3.45    0.25
   8   2  -3  109.84    0.47
  -7  -1  -4  146.75    0.57
  -6  -2  -6   18.13    0.34
  -5  -2  -4  207.88    0.67
  -5   0  -1  496.51    0.99
  -3  -3  -7   27.36    0.46
  -3  -3  -6    4.72    0.31
  -2  -3  -5    7.40    0.34
  -1   6   2   38.27    0.67
   0   6   2  254.98    1.09
   4   4   1  352.54    0.83
   5  -2  -7    7.06    0.45
   5  -2  -6   76.60    0.78
   5  -1  -3   48.37    0.47
   6   4   0   63.42    0.35
   7   3  -1  197.33    0.57
   8   3  -2   35.52    0.35
  -9   1  -4   15.65    0.34
  -9   3  -2   14.83    0.36
  -8   3  -1    6.18    0.33
  -6  -1  -3  485.39    0.90
  -5   4   1  116.26    0.72
  -1   0   0   -0.02    0.40
  -1   5   2   18.21    0.63
   0   5   2   46.22    0.63
   2   2   1   51.34    0.61
   4  -2  -4   61.09    0.63
   4   0  -1   -0.18    0.37
   4   8   1   10.42    0.30
   6  -1  -4   20.37    0.36
   9   2  -4   53.13    0.41
   9   3  -3   64.92    0.41
  -9   2  -3   15.33    0.33
  -8   0  -4   25.93    0.29
  -7  -1  -5    9.22    0.33
  -7   4   0   15.24    0.32
  -2  -3  -7    1.87    0.33
  -2  -3  -6  160.09    0.79
  -1  -3  -5   40.42    0.47
  -1   7   2   25.04    0.62
   0  -3  -5   24.62    0.51
   0   7   2   29.82    0.51
   1   6   2   40.97    0.46
   5   2   0   34.23    0.31
   5   5   1   92.21    0.46
   5   6   1  105.93    0.51
   6   3   0  711.02    1.03
   7   1  -2   81.94    0.44
   8   5  -1   15.63    0.28
  -9   4  -2   16.02    0.32
  -8   0  -5    0.04    0.26
  -8   1  -3   59.14    0.41
  -8   2  -2   45.04    0.39
  -7  -1  -6   62.07    0.50
  -7   0  -3  241.38    0.68
  -7   2  -1   61.77    0.46
  -6   0  -2   45.52    0.43
  -6   1  -1  307.50    0.80
  -5  -2  -5    8.29    0.33
  -4   1   0   71.71    0.57
  -4   3   1   20.82    0.46
  -3  -2  -3  148.63    0.61
  -1  -1  -1   87.28    0.74
   1   5   2   20.59    0.42
   1   7   2   18.41    0.44
   4  -1  -2   14.53    0.39
   4   3   1   28.77    0.39
   5   7   1   27.81    0.35
   7  -1  -6   55.97    0.60
   7   5   0   21.27    0.33
   7   6   0   54.03    0.34
   8   0  -5   -0.11    0.25
   8   1  -3   68.90    0.43
   8   2  -2   54.16    0.39
   8   4  -1   40.87    0.35
   9   4  -2   22.40    0.33
  -8   4  -1   40.21    0.41
  -7   1  -2   85.59    0.49
  -7   5   0   22.61    0.39
  -7   6   0   51.06    0.55
  -5  -2  -7   11.25    0.35
  -5  -2  -6   94.83    0.56
  -5   7   1   26.65    0.57
  -4  -2  -4   86.08    0.52
  -4  -1  -2   13.98    0.29
  -1  -3  -7    9.82    0.38
  -1  -3  -6    8.86    0.41
   1  -3  -7   10.62    0.51
   1  -3  -6    7.16    0.48
   2   6   2   12.91    0.37
   4   1   0   61.62    0.45
   5  -2  -5    4.41    0.36
   5   4   1  115.74    0.51
   6   0  -2   40.49    0.35
   6   1  -1  287.88    0.68
   7   0  -3  165.83    0.57
   7   2  -1   56.95    0.34
   7   4   0  207.77    0.59
  -9   2  -4   59.62    0.45
  -9   3  -3   69.38    0.47
  -8   5  -1   10.01    0.30
  -6  -1  -4   19.02    0.29
  -6   3   0  734.53    1.27
  -5  -1  -3   56.18    0.43
  -5   5   1   94.00    0.68
   0  -3  -7   10.38    0.45
   0  -3  -6   60.38    0.66
   1  -1  -1   79.19    1.57
   2   5   2  219.13    0.80
   2   7   2   17.50    0.37
   3  -2  -3  135.12    1.01
   3   2   1  102.32    0.61
   7  -1  -5    7.00    0.31
   8   3  -1    5.00    0.27
   9   2  -3    8.26    0.22
   9   3  -2   18.66    0.29
  -8   1  -4    3.27    0.26
  -7   0  -4   -0.08    0.27
  -5   2   0   35.87    0.43
  -5   6   1   96.14    0.75
  -4   0  -1   -0.14    0.30
  -2  -2  -3   86.09    0.57
   0  -1  -1  195.84    1.61
   0   8   2   36.11    0.63
   1   0   0    0.40    0.62
   1   8   2   13.42    0.41
   6   2   0   15.12    0.33
   6   5   1   46.69    0.37
   6   6   1   23.32    0.36
   6   7   1   19.45    0.31
   8   0  -4   23.49    0.33
   9   1  -4   12.51    0.28
  -8   3  -2   34.19    0.39
  -7   3  -1  194.58    0.67
  -6  -1  -5  126.51    0.51
  -4  -2  -5  363.56    0.88
   0   4   2  158.91    1.00
   1   4   2   13.44    0.42
   2   8   2   24.07    0.45
   3   5   2   74.23    0.49
   3   6   2   60.82    0.46
   3   7   2    4.78    0.32
   5   0  -1  431.54    0.94
   5   3   1   80.59    0.45
   6  -1  -3  445.72    1.02
   7   3   0    5.97    0.30
   8   5   0    2.17    0.25
  -8   1  -5   16.91    0.34
  -8   2  -3   76.13    0.41
  -7   0  -5   81.88    0.50
  -6  -1  -6   13.05    0.27
  -6   0  -3    0.72    0.32
  -4  -2  -7   27.63    0.40
  -4  -2  -6   62.48    0.49
  -3  -2  -4   46.44    0.47
  -2   2   1   44.73    0.80
   2   4   2   43.26    0.48
   5   1   0  427.61    0.90
   6   4   1   19.72    0.33
   7  -1  -4  127.97    0.60
   8   1  -2   18.49    0.33
   9   4  -1   26.68    0.31
  -7   0  -6    0.06    0.27
  -7   1  -3   27.50    0.36
  -7   2  -2   45.11    0.42
  -6   2  -1   26.88    0.42
  -6   4   0   64.39    0.50
  -5  -1  -4   42.76    0.40
  -5   0  -2   -0.24    0.23
  -5   1  -1   19.15    0.39
  -3  -1  -2   63.21    0.47
  -1   8   2   13.10    0.58
   2   0   0  185.36    1.02
   3   8   2    3.88    0.30
   4   2   1  585.44    1.07
   4   6   2  186.82    0.68
   5  -1  -2  150.54    0.67
   7   0  -2    0.74    0.28
   7   1  -1   77.32    0.43
   8   2  -1   54.41    0.34
   8   4   0   20.67    0.30
   9   1  -3   15.43    0.30
   9   2  -2   36.55    0.30
  -8   2  -4    5.96    0.28
  -8   4  -2   11.67    0.30
  -7   4  -1   10.18    0.33
  -6   1  -2  123.71    0.55
  -4  -1  -3   86.22    0.52
  -3   1   0    7.62    0.50
  -1  -2  -3  109.54    0.72
   3   4   2  101.40    0.57
   4   5   2   21.93    0.36
   4   7   2   23.43    0.35
   5  -2  -4  171.22    0.87
   6  -2  -6   13.34    0.50
   7   5   1   16.62    0.31
   7   6   1   16.65    0.26
   8   0  -3    1.27    0.25
   9   3  -1   28.32    0.33
  -8   3  -3    7.82    0.31
  -8   5  -2    0.88    0.26
  -6   5   0  136.27    0.69
  -5  -1  -5   15.85    0.33
  -4   4   1  271.62    1.07
  -3  -2  -7    5.88    0.27
  -3  -2  -5   61.54    0.48
   6   3   1    6.39    0.31
   7   2   0  134.76    0.50
   8   3   0   92.30    0.43
  -8   2  -5   48.74    0.43
  -7   1  -4  137.11    0.53
  -6   0  -4   18.22    0.27
  -6   7   0    6.20    0.36
  -5  -1  -7    1.02    0.27
  -5  -1  -6   97.46    0.54
  -5   3   0   21.11    0.32
  -3  -2  -6   94.00    0.55
  -3   0  -1  193.25    0.84
   3   0   0   -0.03    0.44
   4   4   2   82.33    0.50
   5   2   1   61.38    0.45
   5   6   2   13.00    0.33
   5   7   2   44.04    0.42
   6  -2  -5   22.68    0.45
   6   0  -1    0.70    0.22
   6   1   0  238.53    0.66
   7   4   1   14.07    0.32
   8  -1  -5   16.61    0.35
   9   0  -4    0.44    0.25
  -7   1  -5    7.58    0.29
  -7   3  -2    4.22    0.30
  -7   5  -1   14.79    0.32
  -7   6  -1   13.35    0.32
  -6   0  -5    0.72    0.27
  -6   6   0   30.75    0.42
  -4   8   1    0.07    0.24
  -2  -2  -8    7.52    0.33
  -2  -2  -4   70.40    0.51
   3  -1  -1  198.76    0.92
   4  -2  -3  604.38    1.68
   5   5   2    7.76    0.29
   7  -1  -3   26.34    0.37
   9   1  -2   55.89    0.40
   9   2  -1   23.69    0.31
   9   4   0    7.75    0.28
  -8   3  -4    4.81    0.28
  -8   4  -3   74.86    0.48
  -7   1  -6   70.10    0.49
  -7   2  -3   72.16    0.40
  -6   0  -6   49.28    0.42
  -6   3  -1    5.37    0.36
  -5   0  -3  181.03    0.63
  -4  -1  -4    2.78    0.33
  -4   2   0  555.00    1.21
  -3   3   1  281.62    1.20
   2   3   2 1502.19    2.01
   6  -1  -2  120.24    0.58
   8  -1  -4    3.20    0.30
   8   0  -2  190.74    0.61
   8   1  -1   21.08    0.26
   8   5   1   14.94    0.30
  10   2  -2    6.19    0.20
  -6   1  -3  318.43    0.73
  -4   0  -2 1203.31    1.55
  -2  -2  -7    6.94    0.31
  -2  -1  -2  716.40    1.47
  -1   4   2   11.43    0.78
   1   3   2   70.06    0.62
   3   3   2   29.29    0.42
   5   4   2   38.47    0.40
   6   5   2   63.28    0.41
   6   6   2    8.91    0.24
   6   7   2    5.04    0.30
   7   3   1  204.66    0.55
   8   2   0  104.75    0.46
   9   0  -3   53.63    0.40
  -8   4  -4    0.74    0.27
  -7   2  -4   13.14    0.31
  -7   4  -2   73.49    0.45
  -6   2  -2    2.25    0.30
  -5   2  -1   52.34    0.45
  -4  -1  -7   17.78    0.35
  -4   1  -1   55.14    0.52
  -4   5   1   10.21    0.40
  -3  -1  -3   58.52    0.50
  -2  -2  -6   42.68    0.44
  -2  -2  -5    7.91    0.32
  -1  -2  -8   14.33    0.42
   3   1   1  199.19    0.75
   4  -1  -1   45.67    0.50
   6  -2  -4   13.89    0.40
   6   2   1   25.88    0.29
   7   0  -1   83.96    0.47
   7   1   0   23.20    0.34
   8   4   1   39.54    0.30
   9   3   0   18.45    0.25
  -7   3  -3   65.02    0.43
  -5   0  -4   -0.65    0.31
  -5   1  -2  118.78    0.51
  -5   4   0    1.55    0.32
  -4  -1  -6   10.17    0.34
  -4  -1  -5    9.04    0.26
  -4   7   1   24.76    0.53
   1   1   1   95.32    0.88
   4   1   1   50.50    0.50
   4   3   2   19.20    0.29
   6   4   2   31.47    0.35
  -7   2  -6   29.51    0.37
  -7   2  -5   24.00    0.28
  -7   5  -2   35.38    0.38
  -6   1  -4   17.38    0.26
  -6   4  -1   18.64    0.37
  -5   0  -7   55.41    0.47
  -4   6   1    8.58    0.40
  -3  -1  -8   18.82    0.38
  -1  -2  -4  179.69    0.79
   5  -2  -3   27.55    0.45
   5   0   0   -0.48    0.23
   5   3   2   44.38    0.39
   7  -2  -6   23.33    0.58
   7   5   2   47.59    0.37
   7   6   2   34.78    0.31
   8  -1  -3   64.94    0.46
   8   3   1    5.74    0.28
   9   1  -1    4.02    0.28
  10   1  -2    8.76    0.27
  10   2  -1   19.84    0.30
  -7   6  -2   29.03    0.39
  -6   1  -6   17.50    0.35
  -6   1  -5  194.89    0.63
  -5   0  -6    0.71    0.29
  -5   0  -5   37.76    0.38
  -1  -2  -7    7.42    0.36
   5  -1  -1   16.51    0.38
   5   1   1   17.84    0.37
   7  -2  -5   35.19    0.51
   7  -1  -2   72.18    0.46
   7   2   1   55.22    0.38
   9   0  -2   -0.10    0.26
   9   2   0   16.38    0.30
   9   4   1   24.44    0.32
  -7   3  -4    2.72    0.26
  -7   4  -3    4.44    0.30
  -6   2  -3   79.09    0.45
  -6   3  -2  277.83    0.75
  -6   5  -1   28.39    0.37
  -4   0  -3    0.30    0.33
  -3  -1  -4  200.44    0.70
   0  -2  -8   23.54    0.49
   6   0   0  165.16    0.60
   7   4   2   95.93    0.47
   8   0  -1   -0.12    0.28
   8   1   0   40.08    0.37
   9  -1  -4   14.26    0.32
  10   3   0   56.02    0.35
  -7   3  -5   20.46    0.36
  -6   7  -1   18.40    0.39
  -5   1  -3   54.12    0.45
  -5   5   0   33.45    0.44
  -3  -1  -7   16.97    0.35
  -2   0  -1    0.71    0.54
  -1  -2  -6  114.20    0.65
  -1  -2  -5   21.94    0.41
   0   3   2   29.13    0.62
   3   6   3   51.69    0.50
   3   7   3   14.62    0.41
   6   3   2  341.52    0.72
   8   5   2    0.20    0.27
  -7   4  -4   21.73    0.31
  -7   5  -3   12.71    0.31
  -6   6  -1   13.02    0.28
  -5   3  -1   62.90    0.49
  -5   6   0   20.01    0.42
  -5   7   0   78.11    0.61
  -4   3   0   56.06    0.49
  -3  -1  -6  142.89    0.64
  -3  -1  -5    7.32    0.35
   2   6   3   37.28    0.52
   2   7   3  142.20    0.89
   3   2   2   35.44    0.46
   4   6   3    8.12    0.30
   4   7   3    8.86    0.32
   6  -2  -3   77.80    0.55
   6  -1  -1  291.62    0.81
   6   1   1  286.42    0.68
   7  -2  -4    9.42    0.32
   8   2   1   57.89    0.38
   9   3   1   27.58    0.27
  10   1  -1   18.43    0.31
  -7   4  -5   -0.09    0.24
  -6   2  -6   13.80    0.32
  -6   2  -4   13.52    0.24
  -5   2  -2  128.52    0.58
  -4   0  -7    0.32    0.29
  -3   0  -2    0.45    0.33
  -2  -1  -8   20.40    0.39
   0  -2  -7   63.84    0.64
   1  -2  -8   12.64    0.45
   3   5   3   30.31    0.41
   4   2   2  325.97    0.79
   4   5   3   29.80    0.39
   5   6   3   27.73    0.36
   5   7   3    5.81    0.30
   7   0   0   -0.24    0.29
   7   3   2    4.69    0.29
   8  -1  -2   16.51    0.33
   8   4   2   11.07    0.30
   9  -1  -3   13.87    0.31
  10   2   0   13.66    0.26
  -7   5  -4   50.37    0.42
  -6   2  -5   17.65    0.26
  -6   3  -3    5.77    0.31
  -6   4  -2   33.11    0.38
  -5   1  -7    1.38    0.20
  -5   1  -4   42.46    0.40
  -4   0  -6  181.50    0.65
  -4   0  -4  249.56    0.68
  -4   1  -2   16.68    0.40
  -3   2   0   -1.55    0.23
  -1  -1  -2   51.24    0.61
   2   2   2   19.47    0.48
   2   5   3  307.63    1.00
   5   2   2  120.70    0.49
   5   5   3  112.09    0.56
   6   6   3   17.45    0.34
   7   1   1   76.23    0.44
   9   0  -1  123.19    0.52
   9   1   0  103.31    0.43
  10   0  -2   32.88    0.34
  -5   1  -6   47.61    0.38
  -5   1  -5   15.69    0.33
  -4   0  -5    0.57    0.22
  -4   2  -1  555.20    1.14
  -3   4   1   65.25    0.68
   0  -2  -4  169.97    0.87
   1   6   3   39.57    0.58
   2   8   3    5.33    0.35
   6   2   2    2.07    0.30
   6   5   3   90.63    0.50
   7  -1  -1   75.03    0.47
   8  -2  -5   40.49    0.58
   9   2   1   25.96    0.31
  -6   3  -4   53.24    0.39
  -6   5  -2   64.06    0.45
  -3   0  -8   -0.69    0.23
  -3   1  -1  195.82    0.84
  -2  -1  -7   69.61    0.50
   0  -2  -6   83.40    0.63
   1  -2  -3   80.12    0.93
   1   7   3   15.75    0.47
   2  -2  -8    6.01    0.39
   3   4   3   15.49    0.38
   4  -2  -2  271.84    1.09
   4   4   3  463.15    0.95
   5   4   3   32.67    0.39
   7  -2  -3   87.83    0.56
   8   0   0  375.08    0.81
   8   3   2   29.96    0.28
   9   4   2   17.29    0.28
  -6   3  -6   21.26    0.30
  -6   3  -5    3.31    0.27
  -6   4  -3   31.92    0.36
  -6   6  -2    8.35    0.31
  -6   7  -2    4.38    0.28
  -5   2  -3   34.86    0.40
  -5   4  -1  111.00    0.57
  -2  -1  -4   99.56    0.57
  -1  -1  -8   20.42    0.41
   0  -2  -5  581.88    1.44
   3  -2  -2   37.42    0.64
   5  -2  -2  110.66    0.66
   6   4   3   34.68    0.37
   7   2   2   45.43    0.37
   7   5   3   12.14    0.30
   8  -2  -4    6.70    0.30
   8   1   1   22.30    0.30
   9  -1  -2   53.51    0.42
  10   1   0   20.65    0.31
  -5   2  -7   10.96    0.29
  -4   4   0  125.37    0.68
  -3   0  -7   13.74    0.32
  -3   0  -3  437.04    0.98
  -2  -1  -6   71.48    0.48
  -2  -1  -5  609.14    1.17
   1  -2  -7    8.34    0.40
   1   5   3  109.20    0.78
   2   4   3   47.08    0.48
   4   0   1   -0.51    0.40
   5   0   1  449.52    0.94
   8  -1  -1   21.80    0.35
   9   3   2   15.42    0.29
  10   0  -1   -0.10    0.22
  10   2   1   18.61    0.28
  -6   4  -4    7.08    0.31
  -6   5  -3   85.86    0.50
  -5   2  -6   80.10    0.49
  -5   2  -4  174.94    0.60
  -5   3  -2   35.26    0.34
  -5   5  -1   59.00    0.45
  -4   1  -7   16.00    0.31
  -4   1  -3   87.23    0.49
  -3   8   1   31.09    0.58
   1   2   2   61.18    0.65
   1   8   3   15.75    0.56
   3   0   1  182.85    0.81
   4  -1   0   65.79    0.53
   5  -1   0  414.26    0.96
   6  -2  -2    1.18    0.32
   6   0   1    0.23    0.30
   7   4   3    6.52    0.28
   8   2   2   45.57    0.37
   9   0   0    0.57    0.25
  -6   4  -5    3.16    0.23
  -6   6  -3   17.42    0.34
  -5   2  -5    7.67    0.30
  -5   7  -1   17.19    0.33
  -4   8   0   36.30    0.51
  -3   0  -6   -0.12    0.29
  -2   0  -8    7.73    0.27
   4   3   3   21.61    0.38
   5   1   2  138.79    0.57
   5   3   3  214.71    0.67
   6  -1   0  228.30    0.70
   6   3   3    5.92    0.28
   8  -2  -3   91.09    0.56
   9   1   1    3.62    0.21
  -6   5  -5   40.81    0.40
  -6   5  -4   12.48    0.28
  -5   6  -1   21.55    0.32
  -4   1  -6    7.66    0.24
  -4   1  -5    8.24    0.32
  -4   1  -4    2.85    0.32
  -3   0  -5  105.59    0.54
  -3   0  -4    0.55    0.24
  -3   5   1   11.36    0.43
  -1  -1  -7    7.60    0.30
   3  -1   0    8.14    0.46
   3   3   3  124.48    0.62
   4   1   2   15.10    0.29
   6   1   2  114.30    0.51
   7  -2  -2   41.84    0.42
   7   0   1   86.84    0.45
   8   4   3   71.27    0.43
   9  -2  -4   45.13    0.53
   9  -1  -1    3.40    0.26
  10  -1  -2    8.22    0.28
  -5   3  -3  225.22    0.65
  -5   4  -2   35.98    0.40
  -4   2  -2  337.66    0.85
  -4   3  -1   25.62    0.42
  -4   5   0    6.15    0.34
   0  -1  -8    1.65    0.27
   0   1   1  190.54    1.74
   1  -2  -6   73.62    0.63
   3   1   2   76.11    0.57
   7  -1   0   21.70    0.35
   7   1   2   72.49    0.41
   7   3   3   74.47    0.43
   9   2   2   36.50    0.29
  10   0   0   77.42    0.43
  -5   3  -6    4.88    0.20
  -5   3  -5   65.94    0.40
  -5   3  -4   18.67    0.33
  -4   2  -7   28.30    0.35
  -4   6   0  369.95    1.09
  -4   7   0   30.76    0.42
  -3   7   1   52.85    0.60
  -2   0  -2   22.85    0.41
  -1  -1  -3   64.10    0.58
   2  -2  -7    8.23    0.42
   8   0   1    0.78    0.28
   8   3   3    4.24    0.26
   9  -2  -3   10.70    0.33
  10   1   1   11.74    0.23
  -5   5  -2    5.80    0.30
  -3   1  -7   13.24    0.31
  -3   1  -2   74.54    0.56
  -3   6   1   19.96    0.44
  -2   0  -7   -0.09    0.28
  -2   3   1   19.61    0.56
  -1  -1  -6  139.08    0.64
   1  -2  -5   16.84    0.47
   1  -2  -4  159.18    1.00
   1   4   3   34.73    0.49
   2   0   1    1.07    0.37
   2   3   3   16.62    0.44
   5   6   4    3.33    0.26
   8  -2  -2   38.29    0.39
   8  -1   0   37.54    0.36
   8   1   2   15.64    0.30
  10   2   2    4.87    0.26
  -5   4  -6   54.83    0.42
  -5   4  -3   31.58    0.37
  -5   6  -2   11.44    0.32
  -5   7  -2   43.29    0.42
  -4   2  -6   50.10    0.42
  -4   2  -3  654.14    1.09
  -3   3   0   38.06    0.50
  -1  -1  -5    4.98    0.31
  -1   0  -8    0.37    0.20
   4   2   3  713.75    1.17
   4   6   4   22.48    0.41
   5  -2  -1   53.20    0.48
   5   2   3   36.20    0.32
   5   5   4    6.47    0.28
   6  -2  -1   23.57    0.37
   6   2   3   69.81    0.42
   6   5   4   10.38    0.30
   9   0   1  123.64    0.53
   9   3   3   60.73    0.42
  10  -1  -1   12.68    0.24
   7   2   3   82.28    0.39
  -9  -4   2   17.83    0.32
  -8  -4   3   74.02    0.47
  -8  -3   2   36.85    0.38
  -8  -2   0   95.54    0.52
  -5  -3   4   24.49    0.36
  -4  -4   5  214.12    0.74
  -2   0  -4   89.20    0.72
   0   0  -4  644.56    1.32
   1  -6   6    1.10    0.33
   3  -1  -5    7.47    0.33
   4  -2  -6   49.68    0.44
   4  -2   2  324.75    2.00
   4  -1  -4    2.83    0.24
   5  -2  -5    6.23    0.30
   5  -2   1   59.53    0.65
   6  -2  -3   72.45    0.47
   6  -2  -1   23.06    0.41
   7  -3  -4    1.41    0.21
   8  -5   1   10.51    0.34
   8  -4  -3   61.14    0.46
   8  -4  -1   28.86    0.38
  -9  -3   1   24.02    0.36
  -7  -4   4   25.14    0.36
  -7  -3   3   75.61    0.46
  -7  -1  -2   71.58    0.59
  -6  -5   5   38.79    0.44
  -5  -2   3   34.02    0.35
  -4  -1   2   18.74    0.44
  -1   0  -4    0.14    0.35
   1  -1  -6  129.79    0.55
   1   0  -3  278.16    0.96
   2  -2  -7    8.47    0.31
   4  -3  -7    3.63    0.29
   6  -2  -2    3.38    0.33
   7  -3  -3   62.33    0.47
   8  -4  -2   10.95    0.32
  -7  -2   2   45.49    0.42
  -7  -1  -1   71.46    0.53
  -5  -4   5   12.30    0.35
  -4   0  -1    0.00    0.48
  -3  -5   6   31.25    0.44
  -3  -1  -6  116.53    0.71
  -3   0   0    0.13    0.47
  -2  -5   6   34.53    0.46
  -1  -5   6   26.84    0.43
   0  -5   6   36.64    0.50
   0  -1  -6   13.16    0.35
   2  -4   5    3.87    0.33
   4  -1  -3   73.28    0.43
   5  -3  -6    6.44    0.31
   6  -3  -5    1.52    0.22
   7  -4  -5    0.42    0.21
   7  -3  -2    4.52    0.32
   7  -3  -1  145.50    0.61
  -8  -2   1   54.03    0.43
  -7  -1  -3   24.81    0.52
  -6  -3   4   61.01    0.44
  -6  -1   1  286.02    0.83
  -4  -2  -7   22.89    0.48
  -2  -2   4   67.55    0.52
  -2  -1  -6   62.79    0.52
  -1  -2   4  182.57    0.75
  -1  -1  -6  126.76    0.65
   1  -2  -7    7.00    0.29
   1   0  -2    0.26    0.47
   1   0  -1  572.52    1.73
   2  -1  -5  622.70    1.11
   3  -2  -6   79.88    0.48
   4  -1  -2   16.87    0.40
   4  -1  -1   37.90    0.42
   5  -2  -4  173.49    0.61
 -10  -3   0   45.90    0.45
  -9  -2  -2   34.38    0.44
  -9  -2  -1   20.71    0.33
  -7  -1   0   20.65    0.37
  -6  -2   3   80.61    0.47
  -5  -1  -5   12.95    0.60
  -5  -1   2  145.77    0.63
  -4  -5   6   19.71    0.36
  -3  -3   5   14.37    0.37
  -3  -2   4   41.08    0.38
  -2  -3   5    7.92    0.26
  -1  -3   5   45.15    0.45
   0  -2  -7   50.99    0.46
   0  -2   4  169.33    0.77
   0   0  -3    0.59    0.41
   1  -5   6   26.67    0.48
   3  -3  -7   32.54    0.40
   3  -1  -4  196.54    0.63
   4  -2  -5  287.47    0.76
   6  -3   1    5.05    0.40
   7  -4  -4   22.23    0.36
   7  -4   1   12.22    0.34
   8  -5   0    2.22    0.26
  -9  -3   2   15.15    0.32
  -8  -4   4    0.46    0.27
  -8  -3   3    4.66    0.22
  -6  -4   5    4.43    0.25
  -4  -3   5   15.67    0.34
  -4  -2   4   77.90    0.50
  -3  -2  -7    4.54    0.30
   0  -3   5   23.08    0.43
   3  -3   4   10.23    0.50
   6  -3  -4   45.58    0.37
  -9  -2  -3   11.82    0.38
  -9  -2   0   14.88    0.34
  -7  -3   4    2.86    0.29
  -6  -2  -6   14.87    0.53
  -3  -1   3   53.18    0.50
  -2  -4   6    4.09    0.30
  -2  -2  -7    9.49    0.32
  -1  -2  -7    6.44    0.30
  -1  -1   3   64.72    0.60
   1  -1  -5    8.52    0.36
   2  -2  -6   44.30    0.40
   4  -3  -6   34.05    0.42
   5  -3  -5   67.33    0.46
   5  -2  -3   31.75    0.38
   6  -4  -5    4.65    0.33
   7  -5   2   36.62    0.53
   7  -4  -3    3.81    0.27
   8  -5  -2   -0.20    0.21
   8  -5  -1   12.15    0.31
  -8  -2   2   47.23    0.41
  -7  -4   5   -0.26    0.30
  -7  -2   3   94.05    0.50
  -7  -1   1   70.54    0.47
  -6  -1   2  120.08    0.56
  -5  -3   5   81.17    0.51
  -5  -2   4  197.10    0.65
  -3  -4   6   64.34    0.54
  -1  -4   6   61.30    0.58
  -1   0  -3  304.42    1.19
   2  -3  -7    1.68    0.29
   3  -1  -3   47.80    0.47
   4  -5   5    9.37    0.48
   5  -4  -6   32.60    0.38
   5  -2   0   32.70    0.45
   6  -3  -3    4.09    0.32
  -9  -2   1   22.41    0.35
  -4  -4   6    9.32    0.28
  -4  -1   3   92.62    0.53
  -3   0  -3  370.45    2.04
   0  -4   6   20.48    0.42
   1  -3   5   35.51    0.47
   1  -2   4  157.44    0.82
   2  -5   6   31.91    0.54
   2  -1  -4   93.44    0.54
   3  -2  -5   54.77    0.42
   4  -2  -4   68.51    0.46
   5  -2  -2  118.96    0.53
   5  -2  -1   51.43    0.48
   7  -5  -4   47.47    0.45
   7  -4  -2   84.43    0.51
   7  -4   0  177.71    0.72
  -9  -3   3   59.10    0.43
  -8  -3   4    6.31    0.28
  -8  -1  -1   20.88    0.37
  -6  -3   5    4.09    0.30
  -6  -2   4   13.84    0.32
  -5  -4   6   44.06    0.47
  -5   0  -1  382.12    1.26
  -3   0   1  167.01    0.87
  -2   0  -3    0.21    0.42
  -2   0   1    0.87    0.39
   0  -1  -5    3.67    0.34
   0  -1   3  111.05    0.76
   1  -3  -7   13.35    0.31
   1  -2  -6  106.74    0.54
   3  -4  -7    2.86    0.26
   3  -4   5    0.92    0.33
   6  -3  -2  306.66    0.83
   6  -3   0  618.28    1.27
   7  -4  -1   11.39    0.26
  -8  -1  -2   14.83    0.39
  -8  -1   0   36.83    0.42
  -5  -1   3   55.02    0.38
  -5   0   0   -0.11    0.36
   3  -3  -6    4.19    0.24
   3  -1  -2   78.14    0.52
   3  -1   0    3.36    0.40
   5  -3  -4   22.37    0.33
   6  -5  -5   38.26    0.40
   6  -4  -4    6.18    0.23
   6  -3  -1    6.42    0.31
 -10  -2  -1   16.39    0.36
  -9  -2   2   40.73    0.41
  -8  -2   3  109.87    0.49
  -7  -1   2   78.30    0.48
  -5   0  -2    0.35    0.40
  -4   0   1   -0.19    0.29
  -1  -1  -5    5.59    0.32
  -1   0   1  562.60    1.79
   1  -4   6   60.51    0.61
   3  -1  -1  182.40    0.87
   4  -4  -6    8.47    0.25
   4  -3  -5   10.78    0.25
   5  -4  -5   11.68    0.32
   6  -4   2   28.17    0.47
   7  -5  -3    4.94    0.23
 -10  -2   0   12.24    0.31
  -8  -1   1   21.98    0.36
  -7  -3   5   18.35    0.29
  -7  -2   4   11.11    0.32
  -6  -1   3  434.81    0.90
  -4  -2   5  309.34    0.83
  -4  -1  -5    8.32    0.40
  -3  -3   6    3.19    0.33
  -3  -2   5   59.52    0.41
  -2  -3   6  190.31    0.80
  -2  -2   5    9.96    0.34
   0  -3  -7    8.41    0.24
   0  -2  -6   95.31    0.55
   1  -1  -4   74.09    0.52
   2  -4  -7   18.50    0.33
   2  -2  -5    8.60    0.32
   4  -2  -3  618.12    1.06
   5  -3   2   37.92    0.59
   7  -5   1   11.38    0.33
 -10  -2  -2    3.41    0.27
 -10  -2   1   17.92    0.34
  -5  -2  -6   70.39    0.73
  -5  -2   5    6.48    0.30
  -5   0   1  421.72    1.03
  -4  -3   6   38.64    0.43
  -3  -1  -5    6.85    0.38
  -2  -1  -5  620.24    1.35
  -1  -3  -7   11.33    0.33
  -1  -2   5   18.24    0.38
   2  -3  -6  183.92    0.68
   2  -1  -3 1808.20    1.97
   3  -2  -4   36.37    0.41
   5  -3  -3  206.56    0.66
   6  -5   3   72.37    0.81
   6  -4  -3   23.16    0.31
   7  -6   2   27.59    0.47
   7  -5  -2   33.39    0.33
  -9  -2   3   11.77    0.31
  -6   0  -1    0.35    0.33
  -6   0   0  152.68    0.70
  -5  -3   6    6.93    0.30
  -4  -1   4    3.35    0.34
  -3  -1   4  214.98    0.67
  -3   0   2    0.07    0.45
  -2  -1   4  100.81    0.58
  -1  -3   6    7.93    0.33
  -1  -2  -6  101.85    0.57
   0   0  -1    2.00    0.48
   2  -3   5    7.51    0.41
   3  -4  -6   63.88    0.47
   4  -5  -6   22.10    0.39
   6  -5  -4   10.85    0.25
   7  -5  -1   11.70    0.32
   7  -5   0   17.62    0.36
 -10  -2   2    4.48    0.26
  -9  -1   0  111.75    0.56
  -8  -2   4    9.43    0.29
  -8  -1   2   16.67    0.27
  -7  -1   3   26.84    0.37
  -6  -3   6   49.51    0.47
  -6  -2   5   24.19    0.36
  -5  -1   4   39.68    0.40
  -4  -3  -7    4.07    0.30
  -4   0   2 1498.54    1.81
  -3  -4   7    2.75    0.27
  -3  -3  -7   24.46    0.44
  -2  -4   7   16.11    0.40
  -2  -3  -7    1.32    0.24
  -2   0   2   27.51    0.57
   1  -4  -7    8.89    0.24
   3  -3  -5   14.49    0.33
   3  -2   3  139.99    1.96
   4  -3  -4   24.83    0.36
   4  -2  -2  314.10    0.84
   5  -5  -5   38.83    0.36
   5  -4  -4   81.18    0.47
   6  -4  -2   29.96    0.37
  -9  -2  -4   32.82    0.78
  -9  -1  -1    3.90    0.28
  -9  -1   1    4.96    0.28
  -8  -1  -3   48.39    0.64
  -6   0   1    0.56    0.32
  -5   0   2   -0.13    0.35
  -4  -2  -6   47.70    0.55
  -3  -2  -6   74.05    0.57
  -2  -2  -6   42.79    0.42
  -1  -4   7    8.54    0.35
  -1  -1   4   79.72    0.57
   0  -3   6   58.89    0.52
   0  -2   5  594.25    1.31
   0  -1  -4    9.39    0.35
   1  -3  -6    9.11    0.32
   1  -2  -5   16.14    0.37
   1  -1   3   63.22    0.73
   3  -5   6   26.27    0.60
   4  -4  -5  161.68    0.58
   4  -2   1  539.03    1.59
   5  -3  -2   41.85    0.42
   6  -4   1   12.70    0.36
   7  -6  -2   30.87    0.38
  -7  -2   5   37.04    0.39
  -6  -1   4   20.72    0.34
  -1   0  -2    0.10    0.45
   0  -4  -7   29.75    0.42
   2  -4   6    3.67    0.35
   2  -2   4   60.68    0.68
   2  -1  -2  637.38    1.32
   4  -2  -1  525.79    1.15
   6  -5  -3   80.22    0.47
   6  -4  -1   13.96    0.35
   6  -4   0   16.73    0.34
   7  -6  -1   10.51    0.30
   7  -6   1   10.63    0.33
  -9  -2   4   52.32    0.45
  -9  -1  -2   47.21    0.51
  -9  -1   2   52.37    0.40
  -8  -1   3   62.33    0.42
  -7   0   0    0.27    0.32
  -6   0  -2   35.64    0.60
  -6   0   2   45.79    0.42
   2  -4  -6    4.01    0.31
   2  -2  -4   55.97    0.46
   3  -5  -6   33.25    0.42
   3  -2  -3  156.23    0.62
   4  -2   0   40.63    0.46
   5  -3  -1   61.61    0.49
   5  -3   1   71.67    0.61
   7  -6   0    1.43    0.23
  -8  -2   5   44.89    0.41
  -7  -1   4  134.73    0.55
  -7   0  -1   80.79    0.60
  -7   0   1   79.34    0.51
  -5  -2   6   85.33    0.52
  -4  -2   6   55.95    0.46
  -4   0   3   -0.11    0.33
  -3  -2   6   85.21    0.54
  -1  -4  -7    7.04    0.30
  -1   0   2   -0.41    0.38
   0  -4   7   27.56    0.49
   0  -3  -6   55.53    0.44
   1  -1  -3   55.21    0.46
   2  -3  -5    7.78    0.31
   4  -5  -5   11.20    0.32
   5  -5  -4    8.84    0.32
   5  -4  -3   32.50    0.40
   5  -3   0    0.77    0.23
  -5   0   3  153.16    0.61
  -4  -3   7    7.39    0.30
  -4  -1   5   10.11    0.35
  -3  -3   7   33.79    0.45
  -3  -1   5    7.74    0.33
  -3   0   3  427.24    0.97
  -2  -2   6   46.99    0.44
   0  -2  -5  543.38    1.09
   0  -1   4   10.56    0.42
   1  -3   6    8.42    0.40
   3  -4  -5    0.13    0.28
   4  -4  -4   10.11    0.30
   4  -3  -3   17.30    0.28
   6  -6  -3   15.01    0.31
   6  -5  -2   57.51    0.42
 -10  -1   0   18.05    0.33
 -10  -1   1   17.22    0.31
  -9  -1   3   14.05    0.33
  -8  -1   4    2.55    0.31
  -7   0   2    1.55    0.31
  -6  -2   6   14.89    0.31
  -5  -1   5   15.76    0.27
  -2  -4  -7   16.56    0.39
  -2  -3   7    1.37    0.30
  -2  -1   5  673.01    1.21
  -2   0   3   -0.23    0.42
  -1  -1  -4   81.34    0.55
   1  -2   5   19.40    0.42
   2  -1   2  530.40    3.90
   3  -3  -4   10.59    0.26
   5  -4   3   23.86    0.56
   6  -5   2   51.76    0.54
 -10  -1  -1   15.76    0.35
 -10  -1   2    8.68    0.28
  -8   0   0  342.09    0.92
  -8   0   1    0.97    0.28
  -7  -2   6   30.12    0.41
  -6  -1   5  190.97    0.60
  -6   0   3    0.44    0.22
  -3  -4  -7    1.98    0.25
  -1  -3  -6    7.25    0.32
  -1  -2   6  108.52    0.63
   1  -4  -6   56.99    0.40
   2  -5  -6   35.42    0.39
   4  -6  -5    3.90    0.27
   5  -6  -4    3.39    0.22
   5  -4  -2   34.85    0.38
   6  -5  -1   38.60    0.40
  -7  -1   5    8.49    0.31
  -1  -3   7   11.43    0.36
  -1  -2  -5   18.01    0.35
   0   0   1    3.44    0.50
   1  -2  -4  165.55    0.65
   3  -2  -2   31.29    0.37
   5  -5  -3  110.66    0.53
   6  -6  -2    9.17    0.30
   6  -6   3   13.44    0.39
   6  -5   0   85.15    0.50
   6  -5   1   37.87    0.44
  -9  -1   4   14.57    0.32
  -8   0  -1   -0.20    0.32
  -8   0   2  176.77    0.62
  -7  -2  -5   21.77    0.63
  -7   0   3  188.04    0.59
  -5   0   4    0.35    0.30
  -4   0   4  275.49    0.76
  -2  -3  -6  165.49    0.69
  -1  -1   5    9.18    0.37
   1  -4   7    6.65    0.35
   1  -3  -5   39.03    0.33
   3  -5  -5    5.13    0.27
   4  -5  -4   40.12    0.38
   4  -3  -2   21.89    0.37
   5  -5   4    5.77    0.48
  -8  -1   5   20.17    0.34
  -7   0  -2    0.25    0.35
  -6  -3  -6   25.08    0.52
  -6   0   4   15.59    0.33
  -5  -2   7    8.63    0.33
  -4  -2   7   24.31    0.40
  -3   0   4    0.40    0.24
  -2  -1  -4   91.27    0.62
  -1   0   3  292.52    0.92
   0  -4  -6   18.99    0.34
   0  -2   6   97.10    0.60
   0  -1  -3  105.86    0.66
   1  -5  -6   27.43    0.37
   2  -4  -5    2.93    0.21
   2  -2  -3   71.38    0.44
   4  -4  -3  458.84    0.92
   6  -6  -1   18.66    0.33
 -10  -1  -2    6.72    0.34
  -9   0   1  117.24    0.57
  -8   0   3    0.45    0.28
  -5  -1   6   93.89    0.55
  -4  -1   6   10.17    0.31
  -3  -3  -6    3.14    0.27
  -3  -2   7    7.36    0.33
  -3  -1   6  138.24    0.59
  -2  -2  -5    5.38    0.33
   0  -3   7    9.69    0.35
   1  -1  -2   54.86    0.60
   2  -3  -4  254.68    0.71
   3  -6  -5   20.26    0.36
   3  -4  -4   28.45    0.35
   3  -3  -3  112.21    0.55
   5  -6  -3   19.35    0.28
   5  -4  -1   80.61    0.45
  -9   0   0    0.02    0.29
  -9   0   2   -0.86    0.28
  -7   0   4   -0.27    0.21
  -6  -1   6   16.15    0.28
  -5  -3  -6    6.06    0.34
  -4  -3  -6   27.27    0.42
  -2  -2   7    8.13    0.31
  -2   0   4   86.23    0.48
   1  -1   4   84.01    0.71
   4  -6  -4   25.14    0.35
   5  -7  -3    7.58    0.32
   5  -5  -2    6.42    0.30
   6  -7  -1   18.49    0.35
   6  -6   0   24.29    0.37
   6  -6   2    5.40    0.28
  -9  -1  -3    8.90    0.42
  -7  -1   6   56.87    0.45
  -3  -1  -4  180.91    0.92
  -2  -1   6   68.13    0.50
  -1  -4  -6   58.64    0.47
   0  -3  -5   18.24    0.29
   0  -1   5    3.75    0.33
   1  -6  -6    5.96    0.27
   2  -5  -5  148.42    0.61
   2  -1   0    0.97    0.29
   3  -2  -1   68.00    0.51
   4  -7  -4    6.66    0.32
   4  -3  -1   24.38    0.39
   5  -4   0    3.99    0.30
   5  -4   2   29.34    0.46
   6  -6   1   18.07    0.36
  -9   0  -1  114.35    0.67
  -9   0   3   41.29    0.33
  -8   0   4   25.23    0.29
  -6   0   5    0.40    0.29
  -5   0   5   33.90    0.31
  -5   1   1   15.40    0.39
  -4   0   5   -0.49    0.22
  -3  -2  -5   47.55    0.46
   0  -5  -6   34.60    0.36
   0  -2  -4  137.32    0.57
   1  -4  -5    8.14    0.32
   2  -3   6  165.36    0.96
   3  -3   5   11.61    0.51
   4  -5  -3   34.10    0.38
   4  -3   3   18.31    0.67
   5  -4   1   74.71    0.56
   6  -7   0    5.24    0.29
 -10   0   1    1.41    0.25
 -10   0   2   35.49    0.37
  -7   0   5   78.77    0.47
  -6  -2  -5   15.62    0.45
  -6  -1  -4   15.17    0.63
  -6   1   1  267.36    0.81
  -6   1   2  111.03    0.55
  -5   1   2  140.77    0.56
  -4   1   1   41.22    0.41
  -4   1   2   18.47    0.39
  -3   0   5  116.71    0.50
  -2  -4  -6    1.90    0.29
  -2   0  -2   18.66    0.70
  -1  -2   7    8.42    0.33
  -1   0   4    0.12    0.35
   3  -5  -4   88.88    0.44
   3  -4   6   47.58    0.75
   4  -4  -2   71.35    0.47
   5  -6  -2   10.41    0.25
   5  -5  -1   76.26    0.48
   6  -7   1   15.55    0.35
   6  -7   2    2.98    0.28
 -10   0   0   73.45    0.50
  -9   0   4    0.68    0.24
  -8   0  -2  149.76    0.87
  -5  -2  -5    6.02    0.36
  -5  -1   7    1.44    0.27
  -5   1   0  393.56    1.11
  -5   1   3   51.72    0.42
  -4  -2  -5  262.12    0.97
  -4  -1  -4    3.31    0.41
  -1  -5  -6   24.70    0.37
  -1  -3  -5   29.81    0.38
  -1  -1   6  135.86    0.64
   0  -6  -6   37.32    0.44
   1  -3  -4   24.70    0.38
   1  -2   6  101.93    0.70
   2  -6  -5   21.52    0.30
   2  -4  -4    3.83    0.32
   2  -2   5    6.57    0.39
   4  -3   0   72.12    0.51
   5  -7  -2   44.32    0.42
  -8   0   5   -0.10    0.21
  -7   1   1   64.40    0.46
  -7   1   2   73.51    0.46
  -6   1   0  213.00    0.79
  -6   1   3  444.34    0.90
  -5  -1  -4   28.91    0.60
  -4  -1   7   10.11    0.28
  -4   1   0   60.50    0.59
  -4   1   3   87.50    0.52
  -3  -4  -6   49.36    0.47
  -3   1   1  177.95    0.86
  -3   1   2   85.23    0.60
  -2   0   5   -0.04    0.33
   0   0   3    0.62    0.42
   1  -5  -5   37.72    0.38
   1  -3   7   11.53    0.37
   1  -2  -3   85.30    0.49
   2  -4   7   16.84    0.44
   2  -2  -2   16.76    0.36
   3  -6  -4   30.47    0.34
   3  -4  -3   11.81    0.26
   3  -3  -2   26.06    0.40
   4  -6  -3    8.15    0.24
  -7   1   3   25.50    0.36
  -6   0   6   42.88    0.42
  -5   0   6    0.62    0.30
  -4   0   6  213.51    0.70
  -3  -1   7   16.57    0.30
  -1  -1  -3   57.56    0.56
   0  -4  -5  350.68    0.86
   2  -3  -3   15.94    0.35
   3  -7  -4   15.47    0.34
   3  -2   0   46.99    0.48
   4  -7  -3   10.59    0.30
   5  -6  -1   92.35    0.51
   5  -5   0   28.73    0.40
  -8   1   1   21.68    0.35
  -8   1   2   15.46    0.25
  -7   0   6    0.29    0.26
  -7   1   0   17.27    0.35
  -6   1   4   19.76    0.34
  -5  -4  -6   33.88    0.49
  -5   1   4   39.65    0.40
  -4  -4  -6    8.19    0.30
  -3   1   3   49.29    0.41
  -2  -5  -6   29.79    0.43
  -1  -6  -6    5.82    0.27
  -1  -2  -4  147.45    0.66
   0  -2   7   56.66    0.54
   4  -5  -2   18.83    0.35
   4  -3   1   18.76    0.43
   5  -7  -1   24.20    0.34
   5  -5   3   78.09    0.67
 -10   0  -1    0.45    0.28
  -8   1   3   52.88    0.36
  -7   1   4  130.06    0.55
  -4   1   4    3.38    0.24
  -3   0   6   -0.19    0.29
  -2  -3  -5    7.19    0.30
  -2  -2   8    5.14    0.31
  -2  -1   7   57.14    0.50
  -1   0   5   26.55    0.40
   1  -7  -5    4.72    0.26
   1  -6  -5    2.25    0.23
   2  -5  -4   37.17    0.33
   3  -5  -3   30.50    0.37
   4  -4  -1  225.28    0.69
   4  -3   2   15.78    0.47
   5  -6   4    4.03    0.33
   5  -5   1   57.21    0.47
  -9   1   2   52.96    0.41
  -8   1   0   38.09    0.41
  -8   1   4    3.66    0.29
  -3  -5  -6   24.30    0.40
  -3   1   0    6.21    0.46
  -3   1   4  200.39    0.68
  -2   1   2  640.97    1.29
   0  -5  -5   10.99    0.31
   0  -1   6   12.91    0.37
   0   0   4  637.61    1.32
   1  -1   5    6.19    0.34
   4  -6  -2  175.21    0.62
   5  -6   0   16.07    0.35
   5  -5   2    6.14    0.35
  -9   0  -2    0.35    0.33
  -9   1   1    4.11    0.26
  -9   1   3   12.11    0.25
  -6   1   5  197.58    0.64
  -5   1   5   16.45    0.34
  -2   0   6   93.08    0.54
  -2   1   3 1955.94    2.07
  -1  -4  -5    7.53    0.30
   0  -3  -4   61.32    0.42
   0  -1  -2   15.09    0.50
   1  -4  -4   53.39    0.36
   1  -1  -1   81.35    0.80
   2  -6  -4   13.81    0.26
   3  -6  -3   67.37    0.42
   4  -7  -2   25.56    0.35
   5  -7   0   83.28    0.52
  -9   1   4   14.71    0.32
  -7   1   5    8.75    0.24
  -6   1  -1  241.92    0.97
  -5   0   7   52.84    0.43
  -5   1  -1   16.39    0.50
  -4  -5  -6   17.23    0.34
  -4   0   7    1.08    0.26
  -4   1   5   10.87    0.30
  -3  -3  -5   12.40    0.32
  -1  -2   8   11.39    0.36
  -1  -1   7    5.79    0.32
   0  -6  -5    7.26    0.31
   2  -7  -4    3.80    0.21
   2  -4  -3   43.09    0.43
   3  -7  -3   21.30    0.36
   3  -4  -2   75.19    0.42
   3  -3  -1  296.22    0.87
   3  -2   1   82.14    0.71
   5  -6   1   44.58    0.39
 -10   1   2    9.24    0.29
  -9   1   0  109.87    0.58
  -8   1   5   18.16    0.28
  -7   1  -1   66.67    0.59
  -2  -2  -4   59.93    0.49
  -2   1   4   97.48    0.55
   0  -7  -5    4.82    0.29
   0  -2  -3 1530.71    1.87
   4  -5  -1    6.24    0.24
   4  -4   0  140.12    0.64
   5  -7   1   16.95    0.31
   5  -6   3   23.44    0.42
 -10   1   1   16.85    0.31
  -6   1   6   18.25    0.35
  -4  -3  -5   13.78    0.36
  -3   0   7   16.93    0.33
  -3   1   5    6.35    0.25
  -2  -4  -5    4.57    0.32
  -1  -5  -5   32.85    0.40
   1  -5  -4   30.29    0.31
   1  -3  -3  147.61    0.57
   2  -3  -2 1344.03    1.66
   2  -2  -1   33.74    0.45
   5  -7   3    5.33    0.31
   5  -6   2    9.50    0.33
  -7   1   6   56.09    0.44
  -5   1   6   83.81    0.44
  -4   1   6   11.13    0.32
  -2  -1   8   19.32    0.42
  -1   0   6    0.63    0.29
   0   0   5    0.56    0.33
   1  -6  -4   21.19    0.35
   1  -2  -2   69.26    0.59
   1  -2   7    6.08    0.33
   2  -5  -3  318.90    0.77
   2  -3   7    1.80    0.29
   3  -5  -2   78.98    0.47
   4  -8  -1    9.81    0.31
   4  -7  -1   19.25    0.37
   4  -6  -1    4.92    0.23
   5  -7   2   36.87    0.44
  -8   1  -1   18.96    0.37
  -7  -3  -5   14.29    0.42
  -6   2   2    2.11    0.29
  -6   2   3   76.95    0.46
  -5  -3  -5   64.02    0.57
  -4   1  -1   45.53    0.64
  -2   0   7    0.10    0.29
  -2   1   5  672.10    1.14
  -1  -7  -5    6.56    0.30
  -1  -6  -5    2.17    0.22
  -1  -3  -4   24.49    0.41
  -1   1   3   63.20    0.57
   0  -4  -4   22.25    0.29
   0  -2   8   22.93    0.46
   1  -7  -4    4.93    0.29
   2  -2   6   40.75    0.56
 -10   1   0   16.41    0.34
  -7   2   2   43.93    0.39
  -7   2   3   87.72    0.42
  -6  -3  -5    1.66    0.28
  -6   2   4   12.89    0.32
  -5   2   2  128.36    0.58
  -5   2   3   31.77    0.31
  -3  -4  -5    0.48    0.27
  -3   1   6  136.32    0.60
  -2  -5  -5  136.69    0.64
  -1   1   2   56.31    0.53
   0  -1   7   27.92    0.42
   1  -1   6  131.28    0.71
   2  -8  -3    6.71    0.30
   2  -7  -3  149.62    0.61
   2  -6  -3   44.12    0.37
   2  -1   4   88.49    0.78
   3  -8  -2    1.38    0.20
   3  -7  -2    4.99    0.31
   3  -6  -2   67.28    0.44
   3  -2   2   26.31    0.62
   4  -5   0    5.01    0.32
   4  -4   1  266.88    0.88
 -10   0  -2   29.77    0.53
  -8   2   2   48.01    0.41
  -8   2   3   97.22    0.44
  -8   2   4    9.18    0.28
  -7   2   4   11.51    0.26
  -6   2   1   22.84    0.39
  -5   1   7    1.93    0.26
  -5   2   4  190.58    0.57
  -4   2   3  752.49    1.17
  -3  -2  -4   39.26    0.45
  -1  -1   8   29.52    0.45
  -1   1   4   79.01    0.54
   0  -5  -4   80.43    0.46
   3  -4  -1   59.63    0.47
   4  -8   0   32.28    0.38
  -9   1  -1    4.15    0.33
  -9   2   3   12.44    0.31
  -7   2   1   44.48    0.37
  -7   2   5   40.52    0.38
  -6   2   5   24.36    0.35
  -5   2   1   54.92    0.47
  -4   1   7   13.39    0.32
  -4   2   2  317.04    0.80
  -4   2   4   76.96    0.47
  -3   0   8   -0.31    0.26
  -2  -6  -5   17.42    0.29
   1  -4  -3   29.96    0.33
   1   0   3  288.98    1.16
   3  -3   0   27.58    0.37
   4  -7   0   37.14    0.39
   4  -6   0  349.78    0.87
  -9  -2  -4   28.53    0.78
  -9   2   2   33.31    0.35
  -9   2   4   54.76    0.41
  -8   2   1   50.01    0.43
  -8   2   5   46.37    0.42
  -5   2   5    6.01    0.22
  -4  -4  -5  173.02    0.74
  -3  -5  -5    5.14    0.31
  -2   1   6   69.25    0.48
  -1  -4  -4   49.01    0.42
  -1   0   7   46.15    0.46
   0  -7  -4    8.95    0.30
   0  -6  -4   49.20    0.37
   0   0   6  394.25    1.04
   2  -4  -2   36.12    0.34
   4  -4   2   72.82    0.61
   4  -4   4    8.08    0.45
  -5  -4  -5    7.39    0.32
  -4   2   1  542.38    1.13
  -4   2   5  324.60    0.77
  -3  -6  -5   14.67    0.36
  -3   1   7   17.61    0.35
  -3   2   3  173.41    0.59
  -3   2   4   39.56    0.40
  -2  -3  -4  252.38    0.79
  -1  -2  -3   82.36    0.52
  -1   0  -1  552.82    3.15
  -1   1   5    9.42    0.35
   0  -3  -3   28.40    0.33
   1  -8  -3   22.13    0.36
   1  -5  -3  107.38    0.52
   1   0   2    0.13    0.58
   1   0   4    0.49    0.38
   3  -8  -1   30.25    0.37
   3  -5  -1   12.15    0.34
   4  -8   1    7.52    0.29
   4  -5   1   -1.63    0.16
 -10   2   2    5.73    0.28
  -9   2   1   17.81    0.31
  -7  -4  -5    0.65    0.28
  -7   2   6   28.38    0.35
  -6  -4  -5    4.14    0.30
  -6   2   6   15.41    0.28
  -5   2   6   88.24    0.52
  -4  -5  -5    8.71    0.28
  -4  -2  -4   63.18    0.55
  -3   2   2   39.65    0.46
  -2   0   8   11.93    0.34
  -1   1   1   84.43    0.71
   1  -7  -3   17.24    0.33
   1  -6  -3   39.19    0.39
   2  -8  -2   27.37    0.37
   2  -5  -2  215.58    0.67
   3  -7  -1   57.76    0.44
   3  -6  -1   20.17    0.35
   3  -3   6    2.71    0.44
   4  -7   1   19.95    0.33
   4  -6   1    5.83    0.29
   4  -5   5    8.51    0.44
   4  -4   3  370.59    1.33
 -10   1  -1   15.52    0.38
  -7   2   0  123.01    0.63
  -6   2   0   14.71    0.36
  -4  -6  -5    2.66    0.29
  -4   2   6   55.94    0.43
  -3  -1  -3   50.37    0.62
  -3   2   5   61.68    0.44
  -1  -7  -4    6.29    0.28
  -1  -5  -4   49.85    0.41
   1  -3  -2   64.90    0.53
   1  -2   8   14.07    0.41
   2  -7  -2   19.16    0.35
   2  -6  -2   13.98    0.35
   2  -3  -1   20.90    0.45
   2  -1   5  579.87    1.62
 -10   2   1   18.31    0.32
  -8   2   0   89.52    0.55
  -5  -5  -5   27.54    0.43
  -2   1   7   66.70    0.51
  -1  -6  -4   15.47    0.29
  -1   1   6  145.68    0.63
   0  -1   8    0.50    0.25
   1  -1   7    6.01    0.32
   1   0   5   33.97    0.45
   2  -2   0    1.60    0.41
   3  -4   0  262.44    0.82
   4  -5   2   19.86    0.39
  -6  -5  -5   22.18    0.43
  -5  -2  -4  166.62    0.85
  -5   2   0   30.51    0.45
  -5   2   7    9.18    0.33
  -3  -3  -4   10.08    0.32
  -2  -4  -4    4.52    0.32
  -2   2   3   79.99    0.53
  -2   2   4   62.45    0.47
  -1  -1  -2   45.67    0.59
  -1   0   8   -0.23    0.29
   0  -8  -3   47.37    0.43
   0  -4  -3  910.24    1.29
   0   0   7    0.09    0.29
   0   1   3  112.48    0.68
   0   1   4   10.58    0.38
   3  -8   0    1.11    0.28
   4  -7   2   20.26    0.33
   4  -6   2  172.48    0.73
  -9   2   0   15.43    0.32
  -7   3   3   72.81    0.46
  -7   3   4    3.37    0.28
  -6   3   3    7.40    0.29
  -6   3   4   60.20    0.42
  -3   2   1   88.54    0.61
  -3   2   6   84.76    0.44
  -2   2   5    9.50    0.31
   0  -2  -2  724.71    1.42
   3  -3   1  300.38    1.04
  -8   3   3    4.86    0.23
  -8   3   4    4.55    0.21
  -4   2   7   26.29    0.34
  -2  -7  -4    1.71    0.21
   0  -7  -3   17.39    0.27
   0  -5  -3   18.14    0.28
   3  -7   0    3.35    0.23
   0   0   0    0.00    0.00
;
_shelx_hkl_checksum     60811
_shelx_res_file
;
    no_459.res created by SHELXL-2014/7
TITL No_459 in Pmn2(1)
CELL 0.71073   7.8273   6.4466   6.1304  90.000  90.000  90.000
ZERR    2.00   0.0010   0.0010   0.0008   0.000   0.000   0.000
LATT -1
SYMM 0.5-X, -Y, 0.5+Z
SYMM 0.5+X, -Y, 0.5+Z
SYMM -X, Y, Z
SFAC LI AL CL
UNIT 2 2 8
LIST 4
L.S. 20
BOND
FMAP 2
PLAN 20
ACTA
TEMP -100
SIZE 0.65 0.10 0.03
WGHT    0.022000    0.166000
FVAR       0.67539
LI1   1    0.245728    0.167135    0.493159    10.50000    0.04267    0.03270 =
         0.02910   -0.00033    0.00214    0.00051
CL1   3    0.000000    0.314517    0.348350    10.50000    0.03004    0.04052 =
         0.02085    0.00096    0.00000    0.00000
CL2   3    0.224834    0.180419    0.880335    11.00000    0.03132    0.03139 =
         0.03242    0.00168    0.00666    0.00780
CL3   3    0.500000    0.354540    0.389645    10.50000    0.03001    0.02261 =
         0.03599   -0.00551    0.00000    0.00000
AL1   2    0.000000    0.331163   -0.000358    10.50000    0.02436    0.02116 =
         0.02327    0.00084    0.00000    0.00000
HKLF 4
REM  No_459 in Pmn2(1)
REM R1 =  0.0282 for     870 Fo > 4sig(Fo)  and  0.0309 for all     880 data
REM     37 parameters refined using      1 restraints
END
WGHT      0.0220      0.1660
REM Highest difference peak  0.481,  deepest hole -0.461,  1-sigma level  0.170
Q1    1   0.2613  0.4982  0.8835  11.00000  0.05    0.48
Q2    1   0.2511  0.4814  0.1244  11.00000  0.05    0.45
Q3    1   0.5000  0.0432  0.3633  10.50000  0.05    0.44
Q4    1   0.0000 -0.0142  0.7577  10.50000  0.05    0.44
Q5    1   0.0000 -0.0026  0.1201  10.50000  0.05    0.44
Q6    1   0.0514  0.0574  0.3760  11.00000  0.05    0.40
Q7    1   0.2660  0.4211  0.5114  11.00000  0.05    0.40
Q8    1   0.0000 -0.0437  0.2452  10.50000  0.05    0.38
Q9    1   0.0000 -0.0084  0.4909  10.50000  0.05    0.38
Q10   1   0.2787  0.3434  0.8722  11.00000  0.05    0.37
Q11   1   0.0000  0.0996  0.2366  10.50000  0.05    0.37
Q12   1   0.0000  0.0162  0.0099  10.50000  0.05    0.36
Q13   1   0.2362  0.5004  0.7529  11.00000  0.05    0.36
Q14   1   0.0000  0.1158 -0.1054  10.50000  0.05    0.35
Q15   1   0.0000  0.1442  0.0690  10.50000  0.05    0.34
Q16   1   0.0280  0.1610  0.3836  11.00000  0.05    0.34
Q17   1   0.0000 -0.0295  0.6082  10.50000  0.05    0.33
Q18   1   0.0000  0.1562  0.4960  10.50000  0.05    0.33
Q19   1   0.0000  0.1348  0.6778  10.50000  0.05    0.32
Q20   1   0.1463  0.3123  0.9323  11.00000  0.05    0.31
;
_shelx_res_checksum     65373
