# Supplementary material for: Lithium tetra­chlorido­aluminate, LiAlCl4: a new polymorph (oP12, Pmn21) with Li+ in tetra­hedral inter­stices
Source: Acta Crystallogr E Crystallogr Commun. 2017 Sep 8;73(Pt 10):1426–9. doi: 10.1107/S205698901701235X (PMC5730288; doi:10.1107/S205698901701235X)
Supplement: Supplementary file 2 [file e-73-01426-Isup2.hkl]

data_I                                                                          
_shelx_title ' No_459 in Pmn2(1)'                                               
_shelx_refln_list_code          4                                               
_shelx_F_calc_maximum       64.59                                               
_exptl_crystal_F_000       168.00                                               
_reflns_d_resolution_high  0.7302                                               
                                                                                
loop_                                                                           
 _space_group_symop_operation_xyz                                               
 'x, y, z'                                                                      
 '-x+1/2, -y, z+1/2'                                                            
 'x+1/2, -y, z+1/2'                                                             
 '-x, y, z'                                                                     
                                                                                
_cell_length_a     7.8273                                                       
_cell_length_b     6.4466                                                       
_cell_length_c     6.1304                                                       
_cell_angle_alpha  90.000                                                       
_cell_angle_beta   90.000                                                       
_cell_angle_gamma  90.000                                                       
                                                                                
_shelx_F_squared_multiplier     1.000                                           
                                                                                
loop_                                                                           
 _refln_index_h                                                                 
 _refln_index_k                                                                 
 _refln_index_l                                                                 
 _refln_F_squared_calc                                                          
 _refln_F_squared_meas                                                          
 _refln_F_squared_sigma                                                         
 _refln_observed_status                                                         
   0   0  -8        292.44        326.04         1.58 o                         
   2   0  -8         30.93         26.08         3.92 o                         
   0   1  -8          3.12          6.18         1.61 o                         
   1   1  -8         70.78         67.39         4.12 o                         
   2   1  -8         54.39         50.29         2.61 o                         
   3   1  -8         47.59         41.26         0.83 o                         
   0   2  -8         72.30         67.52         5.64 o                         
   1   2  -8         38.80         35.49         2.64 o                         
   2   2  -8         21.28         16.71         0.63 o                         
   1   0  -7         95.38        117.18         3.56 o                         
   3   0  -7         36.10         36.15         2.83 o                         
   5   0  -7        128.41        122.43         1.18 o                         
   0   1  -7         67.08         70.45         4.72 o                         
   1   1  -7         14.02         15.28         1.05 o                         
   2   1  -7        143.87        156.68         4.13 o                         
   3   1  -7         34.03         34.72         0.86 o                         
   4   1  -7         28.99         35.11         3.06 o                         
   5   1  -7          3.83          3.03         0.29 o                         
   0   2  -7        136.14        137.81         7.28 o                         
   1   2  -7         17.96         17.69         0.69 o                         
   2   2  -7         19.39         21.56         1.44 o                         
   3   2  -7         15.58         15.77         1.15 o                         
   4   2  -7         65.83         62.68         2.74 o                         
   5   2  -7         25.43         22.98         1.27 o                         
   0   3  -7         25.52         25.74         2.92 o                         
   1   3  -7         32.54         31.82         2.62 o                         
   2   3  -7          4.14          3.90         0.46 o                         
   3   3  -7         85.40         73.65         4.14 o                         
   4   3  -7         16.58         13.91         1.67 o                         
   0   4  -7         85.99         80.48        10.01 o                         
   1   4  -7         23.04         20.01         1.91 o                         
   2   4  -7         51.23         48.67         3.53 o                         
   3   4  -7          8.02          7.30         0.82 o                         
   0   0  -6        867.07       1000.37         2.17 o                         
   2   0  -6        193.03        196.61        11.83 o                         
   4   0  -6        439.04        429.97        35.29 o                         
   6   0  -6         94.48         99.70         8.88 o                         
   0   1  -6         28.05         29.55         2.04 o                         
   1   1  -6        300.01        283.36         7.04 o                         
   2   1  -6        149.29        156.27         6.03 o                         
   3   1  -6        271.10        289.81        12.72 o                         
   4   1  -6         21.00         22.49         1.33 o                         
   5   1  -6        197.39        185.54        13.57 o                         
   6   1  -6         37.33         37.14         2.31 o                         
   7   1  -6        135.23        142.42         4.80 o                         
   0   2  -6        228.53        236.34        20.22 o                         
   1   2  -6        236.56        242.38        11.42 o                         
   2   2  -6         95.54         98.47         4.23 o                         
   3   2  -6        184.51        194.89         7.05 o                         
   4   2  -6        117.96        123.90         5.87 o                         
   5   2  -6        178.94        193.45         7.36 o                         
   6   2  -6         38.48         37.90         1.90 o                         
   7   2  -6         71.87         66.65         1.94 o                         
   0   3  -6        130.03        129.58         3.07 o                         
   1   3  -6         20.01         19.48         0.77 o                         
   2   3  -6        450.51        459.92        34.34 o                         
   3   3  -6          9.13          9.87         0.74 o                         
   4   3  -6         84.61         88.94         5.52 o                         
   5   3  -6         17.32         15.37         0.90 o                         
   6   3  -6        112.62         98.01        11.24 o                         
   0   4  -6         50.36         48.76         5.73 o                         
   1   4  -6        157.81        147.57         8.86 o                         
   2   4  -6          9.42         10.18         1.06 o                         
   3   4  -6        161.27        152.59         7.44 o                         
   4   4  -6         23.72         22.74         1.60 o                         
   5   4  -6        110.21        106.74         6.81 o                         
   0   5  -6        103.85         99.41        22.35 o                         
   1   5  -6         74.13         67.82         4.34 o                         
   2   5  -6         91.06         85.20         4.59 o                         
   3   5  -6         86.32         79.64         7.23 o                         
   4   5  -6         62.18         57.87         4.55 o                         
   0   6  -6        127.79        108.59        23.50 o                         
   1   6  -6         16.88         14.55         1.36 o                         
   1   0  -5         52.82         70.78         9.32 o                         
   3   0  -5        236.29        232.72         9.47 o                         
   5   0  -5         72.95         79.76         8.91 o                         
   7   0  -5        172.57        179.22         8.39 o                         
   0   1  -5          7.71          7.97         0.47 o                         
   1   1  -5         13.26         15.53         0.98 o                         
   2   1  -5       1412.34       1429.38        33.79 o                         
   3   1  -5         15.42         15.67         0.36 o                         
   4   1  -5         18.77         21.64         1.07 o                         
   5   1  -5         32.55         35.59         0.85 o                         
   6   1  -5        385.66        403.84        20.98 o                         
   7   1  -5         18.38         18.35         0.86 o                         
   8   1  -5         38.05         38.56         1.44 o                         
   0   2  -5       1286.91       1247.23        32.42 o                         
   1   2  -5         37.46         40.00         2.22 o                         
   2   2  -5         15.79         17.31         0.62 o                         
   3   2  -5        122.28        127.22         3.69 o                         
   4   2  -5        664.49        719.91        30.93 o                         
   5   2  -5         11.74         15.23         1.26 o                         
   6   2  -5         42.05         41.97         1.71 o                         
   7   2  -5         81.24         74.80         5.97 o                         
   8   2  -5         98.09        101.31         2.84 o                         
   0   3  -5         48.13         45.75         2.44 o                         
   1   3  -5         81.01         89.27         2.69 o                         
   2   3  -5         15.27         17.41         0.58 o                         
   3   3  -5         28.54         32.29         1.25 o                         
   4   3  -5         30.29         31.50         2.60 o                         
   5   3  -5        162.77        163.08         7.21 o                         
   6   3  -5          5.19          6.27         0.74 o                         
   7   3  -5         44.67         42.39         3.13 o                         
   0   4  -5        831.43        803.89        41.80 o                         
   1   4  -5         19.78         19.62         1.13 o                         
   2   4  -5          8.34         10.49         0.74 o                         
   3   4  -5          1.90          3.60         0.98 o                         
   4   4  -5        436.09        450.03        31.19 o                         
   5   4  -5         25.38         26.92         2.04 o                         
   6   4  -5          9.56         11.08         1.15 o                         
   7   4  -5          0.03          2.04         0.53 o                         
   0   5  -5         23.56         26.93         2.81 o                         
   1   5  -5         85.28         86.79         4.12 o                         
   2   5  -5        341.57        343.29        17.50 o                         
   3   5  -5         14.42         14.34         1.14 o                         
   4   5  -5         27.40         25.43         2.12 o                         
   5   5  -5        107.75         99.54        10.08 o                         
   6   5  -5         93.80         89.82         5.73 o                         
   0   6  -5         16.86         16.72         0.65 o                         
   1   6  -5          4.31          6.12         0.81 o                         
   2   6  -5         56.88         55.02         4.31 o                         
   3   6  -5         44.28         43.26         3.09 o                         
   4   6  -5          9.93         10.46         1.25 o                         
   0   7  -5         10.30         11.67         1.04 o                         
   1   7  -5         12.59         12.57         0.78 o                         
   0   0  -4       1460.18       1493.78        75.71 o                         
   2   0  -4        194.46        202.58        16.24 o                         
   4   0  -4        603.19        595.71        38.56 o                         
   6   0  -4         33.96         39.99         0.46 o                         
   8   0  -4         56.65         54.64         2.67 o                         
   0   1  -4         22.79         22.88         1.23 o                         
   1   1  -4        185.16        182.59         8.40 o                         
   2   1  -4        223.88        215.92         4.80 o                         
   3   1  -4        434.55        454.58        11.43 o                         
   4   1  -4          6.03          6.61         0.26 o                         
   5   1  -4         88.96         87.15         5.30 o                         
   6   1  -4         42.95         42.13         1.61 o                         
   7   1  -4        266.24        296.84        12.03 o                         
   8   1  -4          5.85          6.82         0.38 o                         
   9   1  -4         31.46         32.18         1.23 o                         
   0   2  -4        366.29        333.73        19.25 o                         
   1   2  -4        365.21        372.42         8.49 o                         
   2   2  -4        132.80        134.98         6.72 o                         
   3   2  -4         89.42         90.64         4.46 o                         
   4   2  -4        163.65        154.51         9.40 o                         
   5   2  -4        401.56        415.86        15.47 o                         
   6   2  -4         28.23         32.26         1.71 o                         
   7   2  -4         25.75         29.07         1.51 o                         
   8   2  -4         16.35         15.92         1.11 o                         
   9   2  -4        119.56        117.93         8.82 o                         
   0   3  -4        168.99        166.57        12.14 o                         
   1   3  -4         57.34         58.91         1.74 o                         
   2   3  -4        614.37        623.93        27.53 o                         
   3   3  -4         24.37         24.23         0.97 o                         
   4   3  -4         57.39         61.16         4.22 o                         
   5   3  -4         46.89         47.29         1.25 o                         
   6   3  -4        125.75        127.22         7.80 o                         
   7   3  -4          3.27          4.88         0.49 o                         
   8   3  -4         12.35         14.05         1.35 o                         
   0   4  -4         59.47         53.72         3.53 o                         
   1   4  -4        121.53        120.05         4.62 o                         
   2   4  -4          9.66         10.55         0.71 o                         
   3   4  -4         64.63         66.34         3.95 o                         
   4   4  -4         25.49         28.15         1.76 o                         
   5   4  -4        186.71        204.86         8.80 o                         
   6   4  -4         13.06         16.03         0.81 o                         
   7   4  -4         54.64         51.34         2.65 o                         
   8   4  -4          2.11          2.53         0.42 o                         
   0   5  -4        182.38        189.24        12.36 o                         
   1   5  -4        109.69        105.87         8.30 o                         
   2   5  -4        119.95        118.20        10.95 o                         
   3   5  -4        223.78        233.39        11.40 o                         
   4   5  -4         93.47         92.31         7.49 o                         
   5   5  -4         17.59         19.89         1.44 o                         
   6   5  -4         26.16         26.05         1.01 o                         
   7   5  -4        117.97        116.82         3.80 o                         
   0   6  -4        145.56        135.59        27.46 o                         
   1   6  -4         46.42         46.20         2.60 o                         
   2   6  -4         49.05         47.72         4.86 o                         
   3   6  -4         67.76         72.89         2.90 o                         
   4   6  -4         61.89         66.35         4.09 o                         
   5   6  -4         10.52         10.91         1.04 o                         
   0   7  -4         23.13         22.22         2.41 o                         
   1   7  -4         12.07         13.74         0.63 o                         
   2   7  -4          6.27          7.28         0.95 o                         
   3   7  -4         35.42         34.22         1.57 o                         
   4   7  -4         19.23         17.85         1.42 o                         
   1   0  -3        631.73        619.74        49.44 o                         
   3   0  -3        956.11        876.97        53.00 o                         
   5   0  -3        333.43        328.08        70.83 o                         
   7   0  -3        462.75        447.29        82.81 o                         
   9   0  -3        109.01        127.24         9.43 o                         
   0   1  -3        244.16        229.36        12.19 o                         
   1   1  -3        139.94        138.36         3.76 o                         
   2   1  -3       4171.82       4306.01       342.92 o                         
   3   1  -3        111.30        110.85         5.80 o                         
   4   1  -3        195.22        190.81         5.39 o                         
   5   1  -3        115.34        111.30         5.37 o                         
   6   1  -3        949.54        926.44        68.02 o                         
   7   1  -3         56.49         57.48         0.74 o                         
   8   1  -3        131.44        130.38         7.78 o                         
   9   1  -3         29.56         31.09         1.65 o                         
   0   2  -3       3667.11       3355.77         4.10 o                         
   1   2  -3        212.71        203.32        10.31 o                         
   2   2  -3        176.87        172.27         5.62 o                         
   3   2  -3        387.41        346.01        14.90 o                         
   4   2  -3       1643.76       1596.20       103.00 o                         
   5   2  -3         66.79         74.99         5.61 o                         
   6   2  -3        164.92        162.85         6.41 o                         
   7   2  -3        198.96        200.39        10.48 o                         
   8   2  -3        226.33        226.77        16.64 o                         
   9   2  -3         22.20         29.79         3.10 o                         
   0   3  -3         84.95         75.79         7.51 o                         
   1   3  -3        480.38        441.02        38.03 o                         
   2   3  -3         36.29         36.49         0.78 o                         
   3   3  -3        267.80        272.73        23.37 o                         
   4   3  -3         47.40         48.38         3.16 o                         
   5   3  -3        482.29        507.04        13.40 o                         
   6   3  -3         11.33         13.54         0.95 o                         
   7   3  -3        147.24        164.08         9.06 o                         
   8   3  -3         10.59         14.08         1.45 o                         
   9   3  -3        137.32        147.73         2.27 o                         
   0   4  -3       2096.95       2042.36        26.73 o                         
   1   4  -3         84.62         77.24         3.73 o                         
   2   4  -3        106.74        105.27         3.00 o                         
   3   4  -3         32.75         34.33         2.55 o                         
   4   4  -3       1060.29       1014.55        48.96 o                         
   5   4  -3         74.20         76.87         2.41 o                         
   6   4  -3         70.14         71.18         4.87 o                         
   7   4  -3          7.90         10.63         0.70 o                         
   8   4  -3        151.68        156.95         7.48 o                         
   0   5  -3         59.95         49.56         6.10 o                         
   1   5  -3        243.94        245.36         4.23 o                         
   2   5  -3        743.86        755.10        32.69 o                         
   3   5  -3         70.83         70.55         3.75 o                         
   4   5  -3         73.32         73.78         0.38 o                         
   5   5  -3        256.96        255.69        18.28 o                         
   6   5  -3        191.62        205.79         8.66 o                         
   7   5  -3         17.08         23.68         2.48 o                         
   0   6  -3         34.62         37.96         2.41 o                         
   1   6  -3         86.13         90.86         2.69 o                         
   2   6  -3         93.14         99.63         3.42 o                         
   3   6  -3        151.31        160.96         5.80 o                         
   4   6  -3         20.32         21.42         1.20 o                         
   5   6  -3         65.62         65.61         6.67 o                         
   6   6  -3         35.99         40.42         1.91 o                         
   0   7  -3         40.12         41.57         2.27 o                         
   1   7  -3         38.68         40.56         1.63 o                         
   2   7  -3        333.47        354.96        17.58 o                         
   3   7  -3         43.16         45.66         2.19 o                         
   4   7  -3         20.70         22.88         1.06 o                         
   5   7  -3         16.84         18.68         1.39 o                         
   0   8  -3        103.68        106.22         2.37 o                         
   1   8  -3         47.67         48.24         1.22 o                         
   2   8  -3         15.96         14.25         0.43 o                         
   2   0  -2         55.84         49.34         2.67 o                         
   4   0  -2       3252.30       3031.29       404.16 o                         
   6   0  -2         92.41         91.23         5.69 o                         
   8   0  -2        385.26        411.23        27.03 o                         
  10   0  -2         81.42         68.74         2.07 o                         
   0   1  -2         37.04         36.42         1.94 o                         
   1   1  -2        102.45        114.50         3.36 o                         
   2   1  -2       1417.00       1463.12        60.52 o                         
   3   1  -2        176.32        167.69         7.38 o                         
   4   1  -2         38.28         35.31         1.74 o                         
   5   1  -2        316.02        303.80        13.70 o                         
   6   1  -2        252.62        268.45         1.42 o                         
   7   1  -2        169.78        163.16         7.86 o                         
   8   1  -2         36.48         37.06         0.98 o                         
   9   1  -2        113.35        118.05         5.14 o                         
  10   1  -2         19.03         18.44         0.74 o                         
   0   2  -2       2011.22       1808.04       198.58 o                         
   1   2  -2        137.82        149.29         3.09 o                         
   2   2  -2         37.60         39.03         1.07 o                         
   3   2  -2         82.97         83.73         3.66 o                         
   4   2  -2        772.93        745.08        24.96 o                         
   5   2  -2        287.32        264.24         9.20 o                         
   6   2  -2          1.83          5.74         0.67 o                         
   7   2  -2         95.29         94.07         4.31 o                         
   8   2  -2         99.04        104.43         6.65 o                         
   9   2  -2         91.44         85.66         4.46 o                         
  10   2  -2          9.65         11.31         1.35 o                         
   0   3  -2         64.04         65.83         4.04 o                         
   1   3  -2        152.95        151.19         4.79 o                         
   2   3  -2       3204.78       3103.30       143.12 o                         
   3   3  -2         63.00         62.02         2.13 o                         
   4   3  -2         44.69         49.23         0.83 o                         
   5   3  -2         99.87         97.67         5.13 o                         
   6   3  -2        727.77        737.11        34.09 o                         
   7   3  -2          7.93         11.28         0.57 o                         
   8   3  -2         69.00         74.59         1.06 o                         
   9   3  -2         32.38         37.45         1.41 o                         
   0   4  -2        364.13        344.99        28.57 o                         
   1   4  -2         22.85         29.16         0.97 o                         
   2   4  -2         95.45         92.75         4.80 o                         
   3   4  -2        223.17        214.13        14.94 o                         
   4   4  -2        169.66        173.15         7.25 o                         
   5   4  -2         83.55         83.93         2.20 o                         
   6   4  -2         67.99         74.11         1.89 o                         
   7   4  -2        190.43        191.24        12.78 o                         
   8   4  -2         22.90         25.96         0.65 o                         
   9   4  -2         42.19         43.35         2.16 o                         
   0   5  -2        113.87        111.98        11.79 o                         
   1   5  -2         43.91         45.49         2.82 o                         
   2   5  -2        487.31        489.80        13.94 o                         
   3   5  -2        170.04        173.14         6.00 o                         
   4   5  -2         42.56         44.73         1.24 o                         
   5   5  -2         15.77         16.17         0.94 o                         
   6   5  -2        129.41        141.68         3.23 o                         
   7   5  -2        104.87         96.19         7.55 o                         
   8   5  -2          0.36          2.70         0.90 o                         
   0   6  -2        758.44        830.45        23.44 o                         
   1   6  -2        106.72        117.40         1.94 o                         
   2   6  -2         31.81         34.49         1.40 o                         
   3   6  -2        144.34        148.06         3.77 o                         
   4   6  -2        382.36        415.93        18.81 o                         
   5   6  -2         26.69         27.25         1.98 o                         
   6   6  -2         18.73         20.13         0.70 o                         
   7   6  -2         78.72         79.72         4.46 o                         
   0   7  -2         67.17         72.33         1.01 o                         
   1   7  -2         43.61         47.48         3.30 o                         
   2   7  -2         37.06         38.11         2.13 o                         
   3   7  -2          9.59         10.61         0.71 o                         
   4   7  -2         54.44         58.52         2.27 o                         
   5   7  -2         94.29         96.80         4.26 o                         
   6   7  -2         10.05          9.93         0.38 o                         
   0   8  -2         85.57         87.75         3.76 o                         
   1   8  -2         36.43         36.06         1.32 o                         
   2   8  -2         59.78         59.53         3.62 o                         
   3   8  -2          7.69          8.39         1.27 o                         
   1   0  -1       1154.52       1150.57        70.75 o                         
   3   0  -1        366.19        403.75        20.45 o                         
   5   0  -1        968.67        983.35        67.90 o                         
   7   0  -1        185.12        170.33         8.43 o                         
   9   0  -1        267.19        284.31        19.48 o                         
   0   1  -1        415.46        429.38         1.98 o                         
   1   1  -1        192.39        182.56         2.55 o                         
   3   1  -1        403.46        432.12         9.31 o                         
   4   1  -1        107.29        101.52         4.88 o                         
   5   1  -1         36.46         38.93         1.51 o                         
   6   1  -1        644.83        644.15        20.88 o                         
   7   1  -1        161.55        156.33         6.35 o                         
   8   1  -1         49.80         49.02         2.05 o                         
   9   1  -1          9.23          8.96         0.50 o                         
  10   1  -1         37.35         37.85         2.68 o                         
   1   2  -1        101.61        102.35         0.72 o                         
   2   2  -1        107.89         98.60         8.04 o                         
   3   2  -1        199.55        193.79        12.70 o                         
   4   2  -1       1262.61       1219.11        16.90 o                         
   5   2  -1        126.26        117.32         2.33 o                         
   6   2  -1         56.20         55.72         1.72 o                         
   7   2  -1        119.93        129.30         2.76 o                         
   8   2  -1        121.50        123.33         4.40 o                         
   9   2  -1         46.85         52.79         2.43 o                         
  10   2  -1         45.44         41.41         2.21 o                         
   0   3  -1        135.07        142.01         4.15 o                         
   1   3  -1        269.91        272.25         5.78 o                         
   2   3  -1         48.88         46.92         1.01 o                         
   3   3  -1        717.10        725.05        27.80 o                         
   4   3  -1         62.79         59.03         2.88 o                         
   5   3  -1        160.32        162.74         9.74 o                         
   6   3  -1         12.48         13.02         0.61 o                         
   7   3  -1        406.09        423.46        18.94 o                         
   8   3  -1         11.73         12.69         0.53 o                         
   9   3  -1         57.46         60.56         1.92 o                         
  10   3  -1          0.98          1.23         0.53 o                         
   0   4  -1       1694.11       1708.01         6.40 o                         
   1   4  -1        349.12        335.83         8.64 o                         
   2   4  -1        218.94        214.99         8.02 o                         
   3   4  -1        137.80        139.12         5.30 o                         
   4   4  -1        733.64        689.85        55.18 o                         
   5   4  -1        237.95        229.40        11.87 o                         
   6   4  -1         33.89         37.91         2.23 o                         
   7   4  -1         29.10         30.15         2.25 o                         
   8   4  -1         81.62         81.85         5.79 o                         
   9   4  -1         50.91         47.70         3.90 o                         
   0   5  -1         27.23         26.73         0.63 o                         
   1   5  -1        116.16        117.41         2.21 o                         
   2   5  -1        454.07        447.31        26.24 o                         
   3   5  -1         26.54         26.83         1.17 o                         
   4   5  -1         20.65         19.09         1.56 o                         
   5   5  -1        181.34        183.96        12.43 o                         
   6   5  -1         93.41         88.56         5.52 o                         
   7   5  -1         26.36         31.31         1.46 o                         
   8   5  -1         29.55         29.69         1.77 o                         
   0   6  -1         34.80         33.66         1.42 o                         
   1   6  -1        153.36        162.22         4.87 o                         
   2   6  -1        124.62        128.71         4.12 o                         
   3   6  -1         46.81         49.40         2.28 o                         
   4   6  -1         19.98         19.39         2.36 o                         
   5   6  -1        211.67        200.17        23.44 o                         
   6   6  -1         45.85         46.17         3.91 o                         
   7   6  -1         31.01         32.27         2.11 o                         
   0   7  -1        138.34        138.50        14.14 o                         
   1   7  -1        127.55        136.09         4.84 o                         
   2   7  -1        201.21        217.63         4.07 o                         
   3   7  -1        128.35        137.04         4.97 o                         
   4   7  -1         58.02         61.27         5.83 o                         
   5   7  -1         58.16         58.97         4.62 o                         
   6   7  -1         41.75         44.36         1.88 o                         
   0   8  -1         46.67         50.37         3.44 o                         
   1   8  -1         20.44         24.99         1.53 o                         
   2   8  -1          3.16          4.03         1.70 o                         
   3   8  -1         68.26         69.37         4.65 o                         
   4   8  -1         18.43         19.27         1.33 o                         
   2   0   0        384.32        364.95        38.91 o                         
   6   0   0        369.61        363.23        12.32 o                         
   8   0   0        795.47        813.11        25.35 o                         
  10   0   0        185.93        175.55         9.25 o                         
   0   1   0        199.44        203.42         1.97 o                         
   1   1   0        988.16       1112.76        31.02 o                         
   2   1   0       3396.33       1100.98       571.85 o                         
   3   1   0          0.19         15.59         1.14 o                         
   4   1   0        145.22        143.54         3.94 o                         
   5   1   0        943.66        927.31        19.26 o                         
   6   1   0        513.97        522.12        13.90 o                         
   7   1   0         46.15         47.78         1.77 o                         
   8   1   0         88.50         86.91         2.00 o                         
   9   1   0        259.61        248.28         6.73 o                         
  10   1   0         41.23         42.76         1.79 o                         
   1   2   0          7.98         11.56         1.01 o                         
   2   2   0          0.94          2.28         0.48 o                         
   3   2   0        487.71        408.21       130.15 o                         
   4   2   0       1583.34       1311.87       263.87 o                         
   5   2   0         77.73         73.56         1.61 o                         
   6   2   0         30.50         32.37         1.10 o                         
   7   2   0        289.97        294.67         7.17 o                         
   8   2   0        204.30        203.45         6.70 o                         
   9   2   0         38.93         38.24         2.38 o                         
  10   2   0         28.03         28.84         0.48 o                         
   0   3   0        135.21        128.23         0.95 o                         
   1   3   0        242.47        249.31         5.26 o                         
   3   3   0         97.30         81.93         7.28 o                         
   4   3   0        207.68        173.29        16.65 o                         
   5   3   0        135.87        119.79        24.94 o                         
   6   3   0       1471.20       1431.01        83.25 o                         
   7   3   0         12.14         12.72         0.38 o                         
   8   3   0        196.15        207.02         3.71 o                         
   9   3   0         41.69         42.77         1.82 o                         
  10   3   0        118.98        122.47         5.80 o                         
   0   4   0        738.82        699.13         4.65 o                         
   1   4   0        173.17        175.53         1.22 o                         
   2   4   0        192.91        188.89         5.86 o                         
   3   4   0        701.99        638.89        38.18 o                         
   4   4   0        334.45        330.25        16.17 o                         
   5   4   0          2.58          8.73         0.68 o                         
   6   4   0        127.61        123.98        14.94 o                         
   7   4   0        420.99        415.11        54.97 o                         
   8   4   0         44.24         44.18         2.78 o                         
   9   4   0         12.53         16.70         0.41 o                         
   0   5   0         40.39         36.87         4.02 o                         
   1   5   0         12.01         12.27         0.42 o                         
   2   5   0        946.71        960.73        28.25 o                         
   3   5   0         37.37         36.10         0.75 o                         
   4   5   0          7.89         12.80         0.72 o                         
   5   5   0         73.21         69.03         3.19 o                         
   6   5   0        260.69        256.58        22.06 o                         
   7   5   0         47.19         43.08         3.45 o                         
   8   5   0          2.50          5.55         0.44 o                         
   0   6   0       1495.25       1570.34        26.63 o                         
   1   6   0        150.01        153.10         3.42 o                         
   2   6   0         28.87         30.04         1.13 o                         
   3   6   0        194.57        209.04         6.20 o                         
   4   6   0        767.06        808.92        14.70 o                         
   5   6   0         39.60         42.52         1.79 o                         
   6   6   0         61.21         64.16         2.57 o                         
   7   6   0        102.47        110.92        12.76 o                         
   0   7   0        102.47        102.99        11.65 o                         
   1   7   0        151.91        160.21         3.97 o                         
   2   7   0         63.28         69.94         2.71 o                         
   3   7   0         10.89         11.16         1.43 o                         
   4   7   0         83.50         79.86         5.05 o                         
   5   7   0        210.92        206.70        12.88 o                         
   6   7   0         14.51         14.39         0.60 o                         
   0   8   0        171.74        175.58         4.32 o                         
   1   8   0          5.79          6.41         0.64 o                         
   2   8   0         35.06         35.61         2.84 o                         
   3   8   0          1.73          2.33         0.29 o                         
   4   8   0         89.93         79.54         4.88 o                         
   1   0   1       1155.13       1135.99       618.78 o                         
   3   0   1        356.88        377.69        11.94 o                         
   5   0   1        974.40        964.36        16.95 o                         
   7   0   1        179.49        185.03         4.65 o                         
   9   0   1        268.97        270.16         5.82 o                         
   0   1   1        415.38        392.53        16.67 o                         
   1   1   1        192.19        193.86         7.24 o                         
   3   1   1        405.31        397.89        14.12 o                         
   4   1   1        105.80         94.93         5.16 o                         
   5   1   1         35.13         33.33         2.47 o                         
   6   1   1        633.79        576.56        22.95 o                         
   7   1   1        162.63        158.99         4.18 o                         
   8   1   1         48.22         46.03         1.83 o                         
   9   1   1          8.83          9.12         0.71 o                         
  10   1   1         36.19         35.59         2.34 o                         
   1   2   1         99.97        101.93         1.29 o                         
   2   2   1        106.48        103.87         3.75 o                         
   3   2   1        195.62        186.97         8.96 o                         
   4   2   1       1245.26       1207.45        28.69 o                         
   5   2   1        126.86        125.06         3.22 o                         
   6   2   1         54.10         50.36         6.62 o                         
   7   2   1        117.89        103.07         6.44 o                         
   8   2   1        118.37        120.50         2.25 o                         
   9   2   1         47.15         50.14         2.19 o                         
  10   2   1         44.60         41.24         0.68 o                         
   0   3   1        135.19        136.88         3.83 o                         
   1   3   1        266.43        269.68        11.29 o                         
   2   3   1         48.76         45.73         1.70 o                         
   3   3   1        721.02        706.98        30.36 o                         
   4   3   1         62.86         55.75         4.15 o                         
   5   3   1        154.34        152.30        10.29 o                         
   6   3   1         12.43         12.87         0.47 o                         
   7   3   1        408.90        409.62        25.82 o                         
   8   3   1         11.75         12.58         0.38 o                         
   9   3   1         55.75         57.42         9.83 o                         
   0   4   1       1673.04       1679.31        30.41 o                         
   1   4   1        351.29        339.40         6.01 o                         
   2   4   1        219.85        217.61         7.39 o                         
   3   4   1        138.82        135.20         6.35 o                         
   4   4   1        721.62        646.92        49.19 o                         
   5   4   1        239.45        236.98        15.03 o                         
   6   4   1         33.26         35.78         2.44 o                         
   7   4   1         29.34         31.92         1.29 o                         
   8   4   1         79.48         88.48         2.64 o                         
   9   4   1         51.24         50.12         1.54 o                         
   0   5   1         26.50         27.41         0.61 o                         
   1   5   1        113.36        117.58         4.69 o                         
   2   5   1        445.05        417.75        20.55 o                         
   3   5   1         25.77         27.09         0.79 o                         
   4   5   1         19.61         19.57         3.10 o                         
   5   5   1        178.95        185.09        13.17 o                         
   6   5   1         90.70         95.11         3.16 o                         
   7   5   1         26.48         28.25         2.62 o                         
   8   5   1         28.84         30.68         1.68 o                         
   0   6   1         34.64         33.17         1.29 o                         
   1   6   1        154.00        160.31         0.64 o                         
   2   6   1        124.79        126.59         2.70 o                         
   3   6   1         44.92         48.31         1.81 o                         
   4   6   1         19.88         18.85         1.20 o                         
   5   6   1        213.31        183.90        23.88 o                         
   6   6   1         45.91         46.90         2.17 o                         
   7   6   1         29.82         31.62         2.22 o                         
   0   7   1        139.38        144.76         1.80 o                         
   1   7   1        128.39        132.47         1.97 o                         
   2   7   1        197.01        206.98         4.34 o                         
   3   7   1        129.11        130.64         5.71 o                         
   4   7   1         58.42         55.46         2.76 o                         
   5   7   1         58.57         52.12         3.88 o                         
   6   7   1         40.47         39.57         1.32 o                         
   0   8   1         45.17         46.58         4.13 o                         
   1   8   1         19.82         22.80         0.89 o                         
   2   8   1          2.94          2.01         0.32 o                         
   3   8   1         67.34         69.01         2.41 o                         
   4   8   1         17.65         17.31         2.96 o                         
   2   0   2         56.25         51.55        28.18 o                         
   4   0   2       3289.03       3285.25         3.97 o                         
   6   0   2         95.34         95.80         4.23 o                         
   8   0   2        392.07        385.86         1.66 o                         
  10   0   2         82.85         75.30         2.44 o                         
   0   1   2         37.58         39.94         1.21 o                         
   1   1   2        106.46        124.68         3.27 o                         
   2   1   2       1429.09       1399.85        38.05 o                         
   3   1   2        170.74        169.84         6.91 o                         
   4   1   2         39.19         37.49         1.23 o                         
   5   1   2        323.71        279.15        31.69 o                         
   6   1   2        256.57        248.94         3.28 o                         
   7   1   2        165.79        160.25         3.59 o                         
   8   1   2         37.16         34.77         0.62 o                         
   9   1   2        115.66        115.82         0.93 o                         
  10   1   2         19.44         19.59         0.32 o                         
   0   2   2       2026.87       2044.62         3.29 o                         
   1   2   2        133.25        134.94         2.95 o                         
   2   2   2         36.46         39.36         3.40 o                         
   3   2   2         86.43         80.56         3.87 o                         
   4   2   2        782.04        706.67         2.89 o                         
   5   2   2        280.92        269.10         3.62 o                         
   6   2   2          1.96          4.81         0.56 o                         
   7   2   2         98.19         93.61         3.62 o                         
   8   2   2        100.74        101.33         1.29 o                         
   9   2   2         89.68         79.04         9.74 o                         
  10   2   2          9.89         10.76         0.47 o                         
   0   3   2         63.30         62.07         1.41 o                         
   1   3   2        153.22        152.95         2.06 o                         
   2   3   2       3241.69       3086.04        83.83 o                         
   3   3   2         63.17         58.83         2.74 o                         
   4   3   2         45.90         46.49         3.66 o                         
   5   3   2        100.05         91.51         5.07 o                         
   6   3   2        739.66        692.18        39.12 o                         
   7   3   2          7.97          9.86         0.44 o                         
   8   3   2         70.68         68.84         3.54 o                         
   9   3   2         32.43         34.12         0.58 o                         
   0   4   2        369.36        339.16         6.11 o                         
   1   4   2         23.41         27.69         1.57 o                         
   2   4   2         96.75         95.77         2.45 o                         
   3   4   2        229.37        222.48         0.83 o                         
   4   4   2        172.53        167.75         8.02 o                         
   5   4   2         80.64         78.13         6.39 o                         
   6   4   2         68.87         64.23         4.16 o                         
   7   4   2        193.99        205.17         9.74 o                         
   8   4   2         23.37         24.28         1.03 o                         
   9   4   2         41.17         40.88         1.22 o                         
   0   5   2        111.82        101.81         0.69 o                         
   1   5   2         42.13         44.35         1.28 o                         
   2   5   2        493.79        491.87        15.95 o                         
   3   5   2        165.92        163.44         0.72 o                         
   4   5   2         41.51         46.14         1.09 o                         
   5   5   2         16.41         16.34         0.70 o                         
   6   5   2        131.50        128.28         6.64 o                         
   7   5   2        102.96         98.60         5.53 o                         
   8   5   2          0.31          2.59         0.51 o                         
   0   6   2        770.64        719.54       112.65 o                         
   1   6   2        107.03        103.23         6.77 o                         
   2   6   2         31.37         31.59         1.68 o                         
   3   6   2        144.67        130.40         2.46 o                         
   4   6   2        389.11        388.48         9.95 o                         
   5   6   2         26.81         27.63         2.55 o                         
   6   6   2         19.28         17.09         1.84 o                         
   7   6   2         78.85         72.56         9.44 o                         
   0   7   2         67.83         66.24         0.65 o                         
   1   7   2         45.21         49.45         3.31 o                         
   2   7   2         37.73         41.33         1.27 o                         
   3   7   2          9.19          8.84         1.34 o                         
   4   7   2         54.94         49.82         2.48 o                         
   5   7   2         96.18         84.58         5.25 o                         
   6   7   2         10.22          9.94         1.26 o                         
   0   8   2         87.01         77.72         1.02 o                         
   1   8   2         35.42         28.24         0.55 o                         
   2   8   2         58.98         51.39         1.06 o                         
   3   8   2          7.38          6.98         1.24 o                         
   1   0   3        639.23        599.09        35.15 o                         
   3   0   3        955.26        790.06       457.99 o                         
   5   0   3        341.35        329.51         6.72 o                         
   7   0   3        460.57        380.09        34.05 o                         
   9   0   3        111.24         97.52         8.29 o                         
   0   1   3        246.88        235.77         7.58 o                         
   1   1   3        141.30        144.89         2.21 o                         
   2   1   3       4148.52       4288.00         4.54 o                         
   3   1   3        113.81        110.94         1.74 o                         
   4   1   3        196.24        187.71         6.43 o                         
   5   1   3        115.17        114.71         2.59 o                         
   6   1   3        941.83        914.63        33.50 o                         
   7   1   3         57.67         51.24         5.75 o                         
   8   1   3        131.03        117.65         9.02 o                         
   9   1   3         29.41         27.69         1.80 o                         
   1   2   3        213.43        208.79         2.90 o                         
   2   2   3        177.32        173.26         2.01 o                         
   3   2   3        386.10        369.43        12.79 o                         
   4   2   3       1631.13       1574.64        21.60 o                         
   5   2   3         68.26         72.51         2.72 o                         
   6   2   3        164.25        161.37         5.34 o                         
   7   2   3        197.97        187.17         7.60 o                         
   8   2   3        224.00        214.93        14.11 o                         
   9   2   3         22.68         25.01         1.06 o                         
   0   3   3         85.13         83.35         0.92 o                         
   1   3   3        482.70        476.53         8.32 o                         
   2   3   3         36.21         33.21         2.65 o                         
   3   3   3        274.44        267.92         4.44 o                         
   4   3   3         47.52         44.30         2.29 o                         
   5   3   3        480.48        425.12        28.66 o                         
   6   3   3         11.30         13.08         1.01 o                         
   7   3   3        150.63        151.21         8.08 o                         
   8   3   3         10.62          9.55         0.48 o                         
   9   3   3        136.53        127.67         2.65 o                         
   0   4   3       2082.33       2013.65         2.59 o                         
   1   4   3         86.57         81.79         2.21 o                         
   2   4   3        109.09        103.53         6.59 o                         
   3   4   3         33.84         34.71         0.68 o                         
   4   4   3       1051.96        996.85        58.27 o                         
   5   4   3         75.46         71.70         5.88 o                         
   6   4   3         70.54         73.41         1.73 o                         
   7   4   3          8.18         11.86         1.04 o                         
   8   4   3        150.17        158.59         4.71 o                         
   0   5   3         59.51         57.57         0.77 o                         
   1   5   3        242.86        244.62         4.19 o                         
   2   5   3        736.87        709.34        12.66 o                         
   3   5   3         71.05         65.05         1.06 o                         
   4   5   3         72.69         70.36         4.31 o                         
   5   5   3        255.69        242.44        22.83 o                         
   6   5   3        189.41        188.25         9.71 o                         
   7   5   3         17.46         23.42         3.65 o                         
   0   6   3         34.53         34.64         0.59 o                         
   1   6   3         87.96         88.66         3.05 o                         
   2   6   3         93.38         93.60        10.17 o                         
   3   6   3        151.08        139.02        19.29 o                         
   4   6   3         20.27         18.14         0.47 o                         
   5   6   3         67.51         59.15         2.87 o                         
   6   6   3         36.09         31.30         3.25 o                         
   0   7   3         41.31         42.11         0.77 o                         
   1   7   3         39.32         40.19         2.82 o                         
   2   7   3        330.50        325.60         6.92 o                         
   3   7   3         43.72         40.74         6.36 o                         
   4   7   3         21.33         19.73         0.48 o                         
   5   7   3         17.16         13.24         0.79 o                         
   0   8   3        102.35         88.81         0.92 o                         
   1   8   3         47.38         40.97         2.42 o                         
   2   8   3         15.67         13.32         1.16 o                         
   0   0   4       1461.06       1516.71       113.70 o                         
   2   0   4        191.67        180.08        92.51 o                         
   4   0   4        603.87        589.16       301.39 o                         
   6   0   4         32.44         34.96         0.83 o                         
   8   0   4         56.87         54.21         1.56 o                         
   0   1   4         22.40         23.34         0.51 o                         
   1   1   4        179.61        178.00         4.58 o                         
   2   1   4        224.28        210.62         6.37 o                         
   3   1   4        430.15        456.07         6.75 o                         
   4   1   4          5.70          7.35         0.33 o                         
   5   1   4         86.16         86.26         0.54 o                         
   6   1   4         43.14         42.75         1.09 o                         
   7   1   4        264.66        272.54        12.56 o                         
   8   1   4          5.73          6.44         0.64 o                         
   9   1   4         30.94         29.60         1.82 o                         
   0   2   4        366.12        350.26        16.79 o                         
   1   2   4        360.96        378.81         8.28 o                         
   2   2   4        131.68        133.27         4.58 o                         
   3   2   4         85.92         88.57         1.86 o                         
   4   2   4        163.56        166.39         2.62 o                         
   5   2   4        399.35        399.41        18.11 o                         
   6   2   4         27.67         28.27         0.71 o                         
   7   2   4         24.69         24.57         0.32 o                         
   8   2   4         16.34         18.51         1.58 o                         
   9   2   4        118.99        107.38         6.27 o                         
   0   3   4        167.23        179.92         1.10 o                         
   1   3   4         57.35         58.30         0.63 o                         
   2   3   4        615.22        579.63        33.56 o                         
   3   3   4         24.37         24.32         1.34 o                         
   4   3   4         56.02         57.35         0.64 o                         
   5   3   4         46.90         46.34         5.57 o                         
   6   3   4        126.17        132.66         0.59 o                         
   7   3   4          3.27          6.90         0.34 o                         
   8   3   4         11.86         11.45         0.88 o                         
   0   4   4         60.12         57.04         0.66 o                         
   1   4   4        118.46        115.61         8.94 o                         
   2   4   4          9.92         10.31         1.37 o                         
   3   4   4         62.19         65.22         0.77 o                         
   4   4   4         25.92         24.82         4.72 o                         
   5   4   4        185.07        192.15         1.01 o                         
   6   4   4         13.16         17.74         0.70 o                         
   7   4   4         53.92         54.85         0.53 o                         
   8   4   4          2.23          2.37         1.02 o                         
   0   5   4        181.49        187.57         1.01 o                         
   1   5   4        108.18        114.54         5.21 o                         
   2   5   4        119.75        113.74         3.43 o                         
   3   5   4        222.63        237.12         1.05 o                         
   4   5   4         92.85         79.65         0.68 o                         
   5   5   4         16.81         15.36         1.34 o                         
   6   5   4         26.09         26.31         3.34 o                         
   7   5   4        117.55        105.54         0.94 o                         
   0   6   4        146.13        148.81         0.94 o                         
   1   6   4         46.43         47.88         1.07 o                         
   2   6   4         48.78         51.58         7.51 o                         
   3   6   4         67.79         69.76         0.79 o                         
   4   6   4         62.29         56.58         5.69 o                         
   5   6   4         10.52          8.57         0.57 o                         
   0   7   4         23.34         21.11         0.53 o                         
   1   7   4         11.36         11.49         0.94 o                         
   2   7   4          6.52          7.93         2.08 o                         
   3   7   4         34.82         35.21         0.70 o                         
   4   7   4         19.36         19.93         0.66 o                         
   1   0   5         55.89         64.77         4.67 o                         
   3   0   5        242.27        209.68       113.74 o                         
   5   0   5         72.64         71.10         3.76 o                         
   7   0   5        175.33        163.92        87.72 o                         
   0   1   5          8.37          8.41         0.53 o                         
   1   1   5         14.08         18.55         1.25 o                         
   2   1   5       1422.43       1486.16        41.90 o                         
   3   1   5         15.33         16.02         0.87 o                         
   4   1   5         19.84         23.42         0.37 o                         
   5   1   5         33.39         33.34         1.80 o                         
   6   1   5        388.79        412.21         9.37 o                         
   7   1   5         18.21         17.66         0.88 o                         
   8   1   5         38.82         38.55         2.41 o                         
   0   2   5       1295.80       1371.90        56.19 o                         
   1   2   5         38.82         43.36         2.48 o                         
   2   2   5         16.53         20.24         1.26 o                         
   3   2   5        124.28        132.97         4.35 o                         
   4   2   5        669.37        695.14        20.06 o                         
   5   2   5         11.94         13.39         0.32 o                         
   6   2   5         42.95         51.95         0.90 o                         
   7   2   5         82.14         83.33         1.90 o                         
   8   2   5         98.89         95.59         2.76 o                         
   0   3   5         48.16         48.98         1.19 o                         
   1   3   5         84.50         92.82         5.31 o                         
   2   3   5         15.32         17.34         0.40 o                         
   3   3   5         28.93         31.55         1.94 o                         
   4   3   5         30.31         34.65         0.53 o                         
   5   3   5        165.97        179.49         1.45 o                         
   6   3   5          5.21          8.01         0.98 o                         
   7   3   5         44.32         39.28         1.05 o                         
   0   4   5        837.78        877.60         1.82 o                         
   1   4   5         19.34         19.02         0.93 o                         
   2   4   5          8.45         12.08         1.97 o                         
   3   4   5          1.82          1.41         0.55 o                         
   4   4   5        439.61        459.45         8.86 o                         
   5   4   5         25.01         23.77         2.52 o                         
   6   4   5         10.04         10.52         0.70 o                         
   7   4   5          0.03         -0.31         0.42 o                         
   0   5   5         23.67         22.98         0.55 o                         
   1   5   5         86.58         85.58         4.42 o                         
   2   5   5        343.91        365.24        15.01 o                         
   3   5   5         14.97         11.60         0.59 o                         
   4   5   5         27.69         25.53         3.75 o                         
   5   5   5        108.74        105.27         0.88 o                         
   6   5   5         94.43         86.42         1.27 o                         
   0   6   5         16.94         16.55         0.66 o                         
   1   6   5          4.80          6.72         0.47 o                         
   2   6   5         56.90         60.93         1.52 o                         
   3   6   5         45.51         38.04         0.59 o                         
   4   6   5          9.98          9.36         0.46 o                         
   0   7   5         10.06          8.62         0.64 o                         
   1   7   5         12.38         10.75         0.38 o                         
   0   0   6        853.81        864.31         2.28 o                         
   2   0   6        194.03        195.96       103.13 o                         
   4   0   6        431.60        468.68         1.16 o                         
   6   0   6         94.21         93.22         0.92 o                         
   0   1   6         28.16         29.70         1.10 o                         
   1   1   6        299.26        300.97         5.78 o                         
   2   1   6        146.78        155.18         4.14 o                         
   3   1   6        272.75        306.67         8.12 o                         
   4   1   6         20.93         24.46         0.78 o                         
   5   1   6        195.62        195.53         6.33 o                         
   6   1   6         36.54         36.86         1.21 o                         
   7   1   6        136.34        123.83         1.54 o                         
   0   2   6        225.30        238.06        21.70 o                         
   1   2   6        237.78        232.57         3.64 o                         
   2   2   6         96.12         99.78         3.71 o                         
   3   2   6        183.67        186.20         0.61 o                         
   4   2   6        116.14        121.11         1.43 o                         
   5   2   6        180.59        190.95         5.81 o                         
   6   2   6         38.56         34.85         1.51 o                         
   7   2   6         71.14         61.69         1.68 o                         
   0   3   6        131.05        131.74         2.04 o                         
   1   3   6         19.95         19.95         1.13 o                         
   2   3   6        442.93        430.35        27.11 o                         
   3   3   6          9.10          9.18         1.59 o                         
   4   3   6         84.85         87.58         2.66 o                         
   5   3   6         17.28         17.74         2.38 o                         
   6   3   6        110.24        104.88         3.55 o                         
   0   4   6         49.24         52.16         5.75 o                         
   1   4   6        157.85        154.76         9.03 o                         
   2   4   6          9.15          8.23         0.39 o                         
   3   4   6        159.88        147.79        14.65 o                         
   4   4   6         23.11         20.95         0.46 o                         
   5   4   6        111.05        102.23         4.95 o                         
   0   5   6        104.51         99.18        14.12 o                         
   1   5   6         74.46         66.61         3.23 o                         
   2   5   6         89.73         83.69         7.47 o                         
   3   5   6         87.26         72.91         6.03 o                         
   4   5   6         62.54         50.07         5.46 o                         
   0   6   6        125.21        110.38         0.88 o                         
   1   6   6         16.81         13.07         2.74 o                         
   1   0   7         92.70        101.17         1.01 o                         
   3   0   7         35.17         37.91         0.92 o                         
   5   0   7        126.29        121.99         7.84 o                         
   0   1   7         65.71         61.21         0.92 o                         
   1   1   7         13.53         15.05         1.78 o                         
   2   1   7        146.89        147.87        10.53 o                         
   3   1   7         33.39         38.34         1.06 o                         
   4   1   7         28.20         27.86         2.73 o                         
   5   1   7          3.73          4.56         0.43 o                         
   0   2   7        139.15        142.50        14.74 o                         
   1   2   7         17.44         16.73         1.37 o                         
   2   2   7         18.81         20.60         2.54 o                         
   3   2   7         15.50         16.32         0.49 o                         
   4   2   7         67.55         61.28         5.21 o                         
   5   2   7         24.95         20.67         1.05 o                         
   0   3   7         25.48         24.46         2.69 o                         
   1   3   7         31.28         27.28         1.64 o                         
   2   3   7          4.15          4.18         0.52 o                         
   3   3   7         83.55         81.13         5.93 o                         
   4   3   7         16.55         15.29         0.90 o                         
   0   4   7         87.88         83.54        17.23 o                         
   1   4   7         22.67         19.09         1.84 o                         
   2   4   7         50.33         41.60         3.90 o                         
   3   4   7          7.81          6.18         0.44 o                         
   2   0   8         31.76         26.15         0.75 o                         
   0   1   8          3.25          1.10         0.55 o                         
   1   1   8         72.09         64.72         0.99 o                         
   2   1   8         54.34         50.19         6.87 o                         
   0   2   8         72.41         50.27         1.01 o                         
   1   2   8         39.79         27.84         2.94 o                         
   2   2   8         21.59         14.29         2.67 o                         
                                                                                
